# Supplementary material for: Discovery of the interfamily grafting capacity of Petunia, a floricultural species
Source: Hortic Res. 2022 Jan 20;9:uhab056. doi: 10.1093/hr/uhab056 (PMC8969063; doi:10.1093/hr/uhab056)
Supplement: Web_Material_uhab056 [file web_material_uhab056.zip]

Archive with 1 entries (1 files):
- Supplementary tables 1-10.xlsx
