# Supplementary material for: Discovery of the interfamily grafting capacity of Petunia, a floricultural species
Source: Hortic Res. 2022 Jan 20;9:uhab056. doi: 10.1093/hr/uhab056 (PMC8969063; doi:10.1093/hr/uhab056)
Supplement: Web_Material_uhab056 [file web_material_uhab056.zip › Supplementary tables 1-10.xlsx]

## Sheet: list
Supplementary Table S1	Expression data for grafting and wounding.
Supplementary Table S2	Gene list and expression data for Figure 2c.
Supplementary Table S3	List of GO terms in P. hybrida (BP category).
Supplementary Table S4	List of GO terms in P. hybrida (CC category).
Supplementary Table S5	List of GO terms in P. hybrida (MF category).
Supplementary Table S6	Grafting gene list.
Supplementary Table S7	List of GO terms in genes overlapping among grafting of P. hybrida, N. benthamiana and I. nil (BP category).
Supplementary Table S8	List of GO terms in genes overlapping among grafting of P. hybrida, N. benthamiana and I. nil (CC category).
Supplementary Table S9	List of GO terms in genes overlapping among grafting of P. hybrida, N. benthamiana and I. nil (MF category).
Supplementary Table S10	Data for Figure 6c.

## Sheet: Supplementary Table S1 
Supplementary Table S1. Expression data for grafting and wounding.
Gene annotation	intact	Ph/At_3d	Ph/At_7d	Ph/Ph_3d	Ph/Ph_7d	wound_3d	wound_7d
Peaxi162Scf00001g00371	1.54339	3.4244	2.14521	0.979853	0	0.84268	1.28914
Peaxi162Scf00016g00149	0.415943	0	1.56336	1.68007	0	2.0169	0
Peaxi162Scf00045g02436	0	0	0	0	0	0	0
Peaxi162Scf00071g00031	13.3201	5.61823	7.69275	3.86946	8.35161	7.87259	3.3747
Peaxi162Scf00074g00023	2.48767	5.97929	1.55201	0.967634	3.1823	3.42189	0.505623
Peaxi162Scf00074g00926	226.445	216.601	96.7086	120.9	108.566	123.892	45.8672
Peaxi162Scf00074g01730	0	0	0	0	0	0	0
Peaxi162Scf00078g00825	9.99512	23.1367	25.8401	24.6218	36.2576	31.6595	18.9039
Peaxi162Scf00083g00717	0	0	0	0	0	0	0
Peaxi162Scf00117g01132	8.85558	2.96946	4.73728	0	0.503161	1.6178	0
Peaxi162Scf00140g01336	1.08623	0	0	0	0	0	0
Peaxi162Scf00194g00726	31.6965	25.362	28.1425	18.9735	40.2369	24.7737	30.7759
Peaxi162Scf00235g00517	0.380202	0.253222	0	0.507416	2.36536	0	0.241294
Peaxi162Scf00241g00525	0	0	0	0	0	0	0
Peaxi162Scf00310g00710	9.57209	16.0348	6.82113	4.04397	12.639	8.55634	5.10615
Peaxi162Scf00363g00412	0	0	0	0	0	0	0
Peaxi162Scf00438g00510	30.9086	15.0713	10.1901	0	9.66959	0	1.47099
Peaxi162Scf00603g00214	0	0	0	0	0	0	0
Peaxi162Scf00885g00318	200.954	82.3819	23.3538	34.6059	78.8995	27.6356	10.0079
Peaxi162Scf00921g00257	4.95716	6.60702	3.8093	2.41527	3.55975	3.64706	3.89638
Peinf101Scf00022g05053	0.589512	0.551185	0	0.504572	1.40485	0.258419	0.241294
Peinf101Scf00236g16017	1.76554	0.852979	0	1.56236	0.929845	3.21481	0.423653
Peinf101Scf00244g06021	0	0	0	0	0	0	0
Peinf101Scf00363g07009	6.56134	10.7692	6.47958	8.08802	11.9849	8.29953	1.88861
Peinf101Scf00540g04024	13.1804	27.3418	33.9703	30.0424	44.6613	55.1501	25.9415
Peinf101Scf00664g13006	14.1643	4.54365	1.61606	2.45531	1.11809	1.42316	1.86274
Peinf101Scf00962g16036	0	0	0	0	0	0	0
Peinf101Scf00962g24032	0	0	0	0	0	0	0
Peinf101Scf01063g04026	0	0	0	0	0	0	0
Peinf101Scf01180g07035	5.66411	3.93349	4.59559	4.53244	3.3212	4.39766	0.832797
Peinf101Scf01533g02010	0.852041	3.03559	1.61592	1.80479	2.1761	2.9743	0
Peinf101Scf02037g00022	0	0	0	0	0	0	0
Peinf101Scf02318g04038	3.19144	0.838137	1.11326	3.42724	1.80047	2.27683	0.670431
Peinf101Scf04311g00028	0	0	0	0	0	0	0
Peinf101Scf04888g00012	0.145568	0	0	0	0.282981	0	0.128788
Peinf101Scf05587g00004	0.145568	0	0	0	0.282981	0	0.128788
Peinf101Scf06034g00005	0.122949	0.103863	0	0	0	0	0
Peinf101Scf07160g00009	0.122949	0.103863	0	0	0	0	0
Peinf101Scf13308g00001	0	0	0	0	0	0	0
Peinf101Scf19448g00003	0	0	0	0	0	0	0
Peaxi162Scf00000g00013	0	0	0	0.892157	0	0	1.68752
Peaxi162Scf00000g00022	74.8311	80.6816	95.965	60.5857	69.7676	65.1026	48.5967
Peaxi162Scf00000g00029	1.25715	2.25285	3.89613	2.14139	0.670123	2.766	1.82757
Peaxi162Scf00000g00052	0.787693	0.290407	0.715594	0.83508	0.08507	0.65306	0.580746
Peaxi162Scf00000g00062	0	0	0	0	0	0	0
Peaxi162Scf00000g00067	9.16804	10.3408	7.70815	9.94826	26.3353	14.998	15.4986
Peaxi162Scf00000g00071	1.23751	2.47973	6.90622	3.03851	4.31022	2.05795	6.39099
Peaxi162Scf00000g00134	0	0	0	0	0	0	0
Peaxi162Scf00000g00214	0	0	0	0	0	0	0
Peaxi162Scf00000g00221	2.78214	0.830383	4.72574	4.54213	2.6413	3.6729	2.25872
Peaxi162Scf00000g00252	0	0	0	0	0	0	0
Peaxi162Scf00000g00262	0	0	0	0	0	0	0
Peaxi162Scf00000g00271	2.62298	1.69333	4.82124	2.67318	4.1105	3.4632	1.72483
Peaxi162Scf00000g00284	5.72057	4.26932	6.82403	7.91438	13.3925	6.95441	17.5486
Peaxi162Scf00000g00285	2.97934	0.86722	0	0.691011	0.247419	0.19476	0.277627
Peaxi162Scf00000g00292	0	0	0	0	0	0.122	0.363664
Peaxi162Scf00000g00303	4.23278	4.32711	7.69666	1.28627	7.74144	2.23256	2.50146
Peaxi162Scf00000g00314	2.03341	0.909088	2.36223	0.814579	2.42387	3.6023	5.61087
Peaxi162Scf00000g00335	1.17942	0	0.525435	0	0	0.200146	0.268927
Peaxi162Scf00000g00345	6.09856	8.44068	10.7735	7.84091	12.0069	11.0452	9.5716
Peaxi162Scf00000g00365	0	0	0	0	0	0	0
Peaxi162Scf00000g00372	0	0	0	0	0	0	0
Peaxi162Scf00000g00381	0	0	0	0	0	0	0
Peaxi162Scf00000g00394	0.914321	0.377297	1.62779	1.63538	0.129207	0.754839	2.06342
Peaxi162Scf00000g00397	0	0	0	0	0	0	0
Peaxi162Scf00000g00404	0	0	0	0	0	0	0
Peaxi162Scf00000g00412	27.4329	18.133	31.7496	39.3735	23.8863	32.1248	52.6224
Peaxi162Scf00000g00426	0	0	0	0	0	0	0
Peaxi162Scf00000g00441	0	0	0	0	0	0	0
Peaxi162Scf00000g00467	0	0	0	0	0	0	0
Peaxi162Scf00000g00481	0.31496	0	0	0.760448	0	2.27891	3.90248
Peaxi162Scf00000g00497	0	0	0	0	0	0.171922	0
Peaxi162Scf00000g00498	1.34923	1.23798	4.93298	5.02684	5.67387	5.78864	7.35954
Peaxi162Scf00000g00503	0	0	0	0	4.37591	0	0
Peaxi162Scf00000g00504	2.45599	3.49254	3.185	5.19626	8.99294	3.17179	8.41207
Peaxi162Scf00000g00507	42.1749	31.0401	26.8826	34.312	36.7149	26.7521	18.1458
Peaxi162Scf00000g00508	30.6241	12.1731	16.3823	22.4221	25.6373	21.9107	14.5964
Peaxi162Scf00000g00522	0	0	0	0	1.05015	0	0
Peaxi162Scf00000g00523	3.05588	3.13063	1.09207	3.67998	4.85251	6.08598	0.814673
Peaxi162Scf00000g00541	1.14232	0.473795	0.278672	0.68806	0.860231	0.630531	0
Peaxi162Scf00000g00562	0	0.865527	0	0.622216	0	0	0
Peaxi162Scf00000g00571	3.50648	3.49156	4.94306	4.80405	14.7867	6.7589	6.50191
Peaxi162Scf00000g00572	0	0	0.20369	0	0.193718	0	0
Peaxi162Scf00000g00573	0	0	0	0	0	0	0
Peaxi162Scf00000g00582	2.37088	2.62229	11.6904	5.36962	6.49987	0	12.9519
Peaxi162Scf00000g00584	0	0	1.33992	0	1.47296	0.13366	0
Peaxi162Scf00000g00586	2.36065	0.979117	0.603162	0	2.58135	0	0
Peaxi162Scf00000g00587	0.814472	0.64066	0	1.45217	2.0406	0.953842	0.122269
Peaxi162Scf00000g00601	0	0	3.26153	0	0	0	0
Peaxi162Scf00000g00612	2.7524	6.8496	4.21953	11.4895	13.3765	3.66743	20.0898
Peaxi162Scf00000g00616	0	0	0	0	0	0	0
Peaxi162Scf00000g00649	0	0	0	0	0	0	0
Peaxi162Scf00000g00676	1.06426	0.588558	0.725135	0.846214	0	0.378153	0.941583
Peaxi162Scf00000g00678	0	0	1.84528	1.90932	0	1.33442	0.937421
Peaxi162Scf00000g00682	8.35595	2.07658	0	0	2.63221	0	0
Peaxi162Scf00000g00692	0	0	0	0	0	0	0
Peaxi162Scf00000g00708	0	0.13513	1.48117	0.085822	1.51964	0.380499	0
Peaxi162Scf00000g00723	0	0	2.19886	0	1.67297	0.229338	0
Peaxi162Scf00000g00728	2.60175	0.513361	0	0.184494	0	0	0
Peaxi162Scf00000g00741	0	0	0	0	0	0	0
Peaxi162Scf00000g00744	0	0	0	0	0	0	0.738175
Peaxi162Scf00000g00752	0	0	0	0.437941	0	0	0
Peaxi162Scf00000g00758	0	0	0	1.76293	11.4938	1.57562	7.84645
Peaxi162Scf00000g00759	0	0	0	0	0	0	0
Peaxi162Scf00000g00766	0	0	0	0	0	0	0
Peaxi162Scf00000g00776	0	0	0	1.13914	0	0.581774	0
Peaxi162Scf00000g00783	1.3472	0.784864	1.94088	0.345203	2.39121	1.71445	1.1509
Peaxi162Scf00000g00791	0	0	0	1.31872	1.61059	0	1.01811
Peaxi162Scf00000g00801	16.1396	104.042	90.4266	0	23.0265	0	0
Peaxi162Scf00000g00812	130.23	95.9423	110.263	92.3322	136.638	85.9325	69.8022
Peaxi162Scf00000g00814	0.966489	0	0.252212	0.692076	1.39932	1.3699	0.241154
Peaxi162Scf00000g00832	165.656	135.302	142.199	116.465	106.097	100.254	108.235
Peaxi162Scf00000g00839	0	0	0	0	0.947301	0	0
Peaxi162Scf00000g00841	2.01489	0	0.889182	0	0.63427	0.134395	0.400746
Peaxi162Scf00000g00843	0.053632	0	0.082936	0.293144	0.799293	0.087573	0.165338
Peaxi162Scf00000g00849	0	0.926373	0	0	0	0	0
Peaxi162Scf00000g01005	0	0	0	0	0	0	0
Peaxi162Scf00000g01410	9.55104	2.26368	2.78898	9.76399	0	4.36329	5.4322
Peaxi162Scf00000g01611	10.2	6.98355	8.79345	21.3335	15.3757	20.4767	41.6699
Peaxi162Scf00000g01612	0	0	0	0	0	0	0
Peaxi162Scf00000g01811	0	0	0.849767	0	0	0	0
Peaxi162Scf00000g02011	0	0	0	0	0	0	0
Peaxi162Scf00000g02215	0	0	0	0	0	0	0
Peaxi162Scf00000g02513	58.4922	16.5045	5.77187	2.49507	13.5443	4.60574	2.48711
Peaxi162Scf00000g02515	0	0	0	0	0	0	0
Peaxi162Scf00000g02517	1.19551	1.23873	1.53153	1.49255	1.36974	1.89064	3.55028
Peaxi162Scf00000g02614	0	0	0	0	0	0	0.201443
Peaxi162Scf00000g02710	0.922769	0.765466	0.471547	0	0	0.737726	0
Peaxi162Scf00000g02711	3.1953	0.926242	2.75682	3.62322	7.22408	3.96686	5.68065
Peaxi162Scf00000g02817	0	0	0	0	0	0	0
Peaxi162Scf00000g03511	0.273546	0	0	1.66125	0	1.14489	0.29855
Peaxi162Scf00000g03512	1.25882	0.245453	0	0.150262	0.359442	0.228909	3.28615
Peaxi162Scf00000g03513	0	0	0	0	0	0	0
Peaxi162Scf00000g03514	0	0	0	0	0	0	0
Peaxi162Scf00000g03914	0	0	0	0	0	0	0
Peaxi162Scf00000g04005	0	0	0	0	0	0	0
Peaxi162Scf00000g04012	1.81114	1.34918	0	0.3445	0	0	0.69451
Peaxi162Scf00000g04013	0	0	1.86783	0.463124	0	0	0.180099
Peaxi162Scf00000g04014	19.277	9.99172	5.77315	19.4292	14.4357	6.74212	5.33567
Peaxi162Scf00000g05114	0	0	0	0.529696	0	0	0
Peaxi162Scf00000g05119	0	0	1.45249	0	0	0	0
Peaxi162Scf00000g05813	0	0	0	0	0	0	0
Peaxi162Scf00000g05835	0.355006	1.83581	4.83015	3.51909	5.13372	0.725438	5.98628
Peaxi162Scf00000g05836	1.12604	1.65011	7.93319	3.73631	1.59736	2.27647	3.23645
Peaxi162Scf00000g05838	0	0	0	0	0	0	0
Peaxi162Scf00000g05839	0	0	0	0	0	0	0
Peaxi162Scf00000g05840	0	0	0	10.2477	0	0	0
Peaxi162Scf00000g06018	1.23559	0.687001	0	0.434914	0	0	0
Peaxi162Scf00000g06117	0	0	0	0.283331	0.094279	0.638322	2.41381
Peaxi162Scf00000g06125	0	0	0	0	0	0	0
Peaxi162Scf00000g06410	0	0	0	0	0	0	0
Peaxi162Scf00000g06812	0	0	1.23247	0.529378	0	1.59129	0.881441
Peaxi162Scf00000g07210	0	0	0	0	0	0	0
Peaxi162Scf00000g07410	5.3898	2.65421	6.29594	0.976876	1.44009	0.828029	1.34468
Peaxi162Scf00000g07614	16.6224	10.7289	18.8382	21.6077	34.8504	27.4983	19.0945
Peaxi162Scf00000g07618	0	0	0	0	0	0	0
Peaxi162Scf00000g07812	0	0	0	0	0	0	0
Peaxi162Scf00000g08112	1.09018	0	0.53957	1.01436	4.77398	1.67152	1.79857
Peaxi162Scf00000g08412	0	0	0	0.438802	0	1.4888	0
Peaxi162Scf00000g08420	9.19727	2.48982	7.9803	0	0.672134	0	6.10653
Peaxi162Scf00000g08422	0	0	0	0	0	0	0
Peaxi162Scf00000g08425	0	0	0	0	0	0	0
Peaxi162Scf00000g43013	0	2.31364	0	0.922452	0	0.857274	0.800464
Peaxi162Scf00000g43014	0.522835	0.722847	0.712469	0.311787	4.31963	0.185774	0.346926
Peaxi162Scf00000g43015	6.44622	2.53718	0.610027	0.981782	3.5482	0.276889	0.35661
Peaxi162Scf00000g45003	0	0	0	0	0	0	0
Peaxi162Scf00000g51014	0	0	0	0	0	0	0
Peaxi162Scf00000g51016	41.1409	15.5819	13.2934	20.4834	23.054	18.5158	16.2195
Peaxi162Scf00000g56011	0	0	0	0	0	0	0
Peaxi162Scf00000g58015	4.87458	0	1.86997	3.979	4.51707	4.51388	3.64223
Peaxi162Scf00000g59005	0	0	0	0	0	0	0
Peaxi162Scf00000g59010	0	0	0	0	0	0	0
Peaxi162Scf00000g60665	0	0	0	0	0	0	0
Peaxi162Scf00000g61002	0	0	0	0	0	0	0
Peaxi162Scf00000g61010	42.4238	28.6753	39.183	22.8628	47.0049	25.4721	30.0274
Peaxi162Scf00000g76016	3.49142	2.14098	1.07804	0.740025	1.8255	0.789989	0.832424
Peaxi162Scf00000g76017	3.41556	6.61011	3.9282	5.10522	0.921735	7.12742	6.2107
Peaxi162Scf00001g00002	6.48185	4.43861	8.6531	3.96958	9.10297	7.06868	10.9489
Peaxi162Scf00001g00004	0	0	0	0	0	0	0
Peaxi162Scf00001g00006	1.35146	2.91659	7.26125	3.12869	5.0499	1.59698	3.70246
Peaxi162Scf00001g00012	3.65108	8.21566	6.37223	6.26731	10.6674	8.77707	8.34584
Peaxi162Scf00001g00018	6.38458	6.63521	3.76608	5.23194	6.11669	5.8751	12.3275
Peaxi162Scf00001g00019	5.7959	8.72316	3.35875	5.48346	3.43752	9.37143	6.46579
Peaxi162Scf00001g00023	8.23018	6.90255	16.4306	14.6698	25.9676	15.7428	22.5183
Peaxi162Scf00001g00026	8.82232	5.16427	4.47794	2.49935	8.59894	3.53159	1.03509
Peaxi162Scf00001g00027	2.84747	2.1362	4.19729	2.15793	3.64054	3.21688	2.34428
Peaxi162Scf00001g00028	2.02354	1.48128	3.566	5.80375	7.04583	6.33653	6.48591
Peaxi162Scf00001g00029	0	0	0	0	0	0	0
Peaxi162Scf00001g00030	2.86056	1.46077	2.15862	2.62128	13.173	4.3152	2.74566
Peaxi162Scf00001g00031	0	0	0	0	0	0	2.63995
Peaxi162Scf00001g00033	6.44894	7.42102	16.9575	13.4759	13.1982	14.945	15.3157
Peaxi162Scf00001g00036	2.80987	7.32804	13.7331	8.92157	26.7981	11.7922	19.0873
Peaxi162Scf00001g00041	16.6875	16.3316	21.1949	12.0672	31.1488	15.135	11.4791
Peaxi162Scf00001g00042	0	2.45402	3.0214	0.97174	2.93259	5.77734	0
Peaxi162Scf00001g00045	0	0	0	0	2.07831	0	0
Peaxi162Scf00001g00054	0	0	0	0	0	0	0
Peaxi162Scf00001g00055	0.234419	0	0.479164	0	0	0	0
Peaxi162Scf00001g00056	0	0	0.356624	0	0	0.464942	0
Peaxi162Scf00001g00057	16.7107	24.1576	32.2965	22.5324	36.308	6.13484	38.128
Peaxi162Scf00001g00064	0	0	0	0	0	0	0
Peaxi162Scf00001g00065	0	0	0	0	0	0	0
Peaxi162Scf00001g00104	0	0	0	0	1.49487	0	0
Peaxi162Scf00001g00110	0	2.1253	1.4874	5.94626	3.62481	1.80134	11.4058
Peaxi162Scf00001g00116	0	0	0	0	0	0	0
Peaxi162Scf00001g00123	2.34521	2.70574	3.89148	4.48575	6.8144	8.75294	6.76394
Peaxi162Scf00001g00124	2.81324	0.981322	0	0.864485	1.84696	0.905153	2.38195
Peaxi162Scf00001g00126	12.761	5.0897	11.479	3.33198	0.468128	7.10374	7.41362
Peaxi162Scf00001g00129	1.78793	1.369	2.08414	2.02226	5.59185	2.89753	3.82574
Peaxi162Scf00001g00131	10.5797	6.09116	5.71296	5.2635	8.58693	10.4701	9.9355
Peaxi162Scf00001g00140	0	0	0	0	0	0	0
Peaxi162Scf00001g00141	0	0	0	0	0	0	0
Peaxi162Scf00001g00142	0	0	1.13673	0	0.543054	0.200829	0
Peaxi162Scf00001g00148	0	0	0	0	0	0	0
Peaxi162Scf00001g00152	0	0	0	0	0	0	0
Peaxi162Scf00001g00157	0	0	0	0	0	0	0
Peaxi162Scf00001g00185	1.8344	9.13017	0	0	12.4812	0	9.71288
Peaxi162Scf00001g00186	0	0	0	0	0	0	0
Peaxi162Scf00001g00188	0	0	0	0	0	0	0
Peaxi162Scf00001g00201	6.80634	0.797023	0.626918	1.35537	5.21698	0.483671	0
Peaxi162Scf00001g00211	1.63058	12.3986	9.8385	8.4354	12.3241	1.46176	0
Peaxi162Scf00001g00212	22.8846	12.078	29.8201	15.2535	22.9551	13.7398	4.92198
Peaxi162Scf00001g00213	0	0	0	0	0	0	0
Peaxi162Scf00001g00217	0	0	0	0	0	0	0
Peaxi162Scf00001g00221	0.753361	1.15619	0	0	0	0.61949	0.821995
Peaxi162Scf00001g00222	8.67018	8.68334	11.9429	12.0961	10.1092	15.1544	16.5551
Peaxi162Scf00001g00225	11.032	15.026	4.94827	9.34097	17.0683	2.25015	15.9271
Peaxi162Scf00001g00231	1.20623	0	0	0.392979	0.160132	0.526702	1.03406
Peaxi162Scf00001g00241	0	0	0	0	0	0	0
Peaxi162Scf00001g00251	5.14798	5.30991	3.33021	4.55488	5.81665	6.7014	9.3841
Peaxi162Scf00001g00252	4.74133	2.56308	5.54825	3.26343	3.49989	2.46651	7.49829
Peaxi162Scf00001g00254	0	0	2.01426	0	0	0	0
Peaxi162Scf00001g00262	0	0	0	0.528884	0	0.945382	0.588489
Peaxi162Scf00001g00263	0	0	0	0	0	0	0
Peaxi162Scf00001g00282	0	0	0	0	0	0	0
Peaxi162Scf00001g00283	2.90225	4.2509	4.51269	4.26931	8.59624	4.27628	3.59929
Peaxi162Scf00001g00284	0.964004	0.639737	0	0	0	0	0
Peaxi162Scf00001g00285	10.7203	22.8338	6.37251	6.23292	8.99068	13.3346	14.2638
Peaxi162Scf00001g00286	12.1413	10.6042	4.53209	2.64179	5.54171	6.07448	3.78315
Peaxi162Scf00001g00287	0	0	0	5.34168	0	0	5.94369
Peaxi162Scf00001g00292	2.35754	0.558758	4.81893	4.01684	1.30943	3.23105	14.3408
Peaxi162Scf00001g00294	0	2.75887	0	10.9082	4.04083	0.886296	4.41367
Peaxi162Scf00001g00295	1.28744	1.42395	0.584786	1.19425	0.664222	0.304962	0
Peaxi162Scf00001g00297	4.30399	2.59658	2.39934	1.86665	0	1.25124	0
Peaxi162Scf00001g00303	8.96169	11.3339	6.30287	6.41064	3.13385	7.51218	1.85549
Peaxi162Scf00001g00306	11.0239	4.84984	1.44258	2.33216	3.67949	5.53725	4.05138
Peaxi162Scf00001g00311	53.2632	25.728	9.99183	16.7084	22.2265	12.5302	5.44285
Peaxi162Scf00001g00312	0.59641	0	2.43819	2.37109	1.35265	1.05958	0.743344
Peaxi162Scf00001g00315	0	0	0	0	0	0	0
Peaxi162Scf00001g00322	12.3852	10.4028	5.56086	10.8414	13.2781	12.831	10.7951
Peaxi162Scf00001g00323	0	0	0	0	0	0	0
Peaxi162Scf00001g00333	4.92704	1.05967	5.25137	3.26656	6.8117	2.27168	2.09012
Peaxi162Scf00001g00341	12.9584	9.30279	6.0196	7.56051	9.90148	4.7983	6.91421
Peaxi162Scf00001g00347	0	0.993689	0.627571	2.61941	9.3241	5.74506	1.21381
Peaxi162Scf00001g00351	0	0	0.15555	0	0	0	0.097799
Peaxi162Scf00001g00352	1.45789	2.82185	3.47667	2.0286	0.472353	0.518018	0.64492
Peaxi162Scf00001g00353	0	0	0	0	0	0	0
Peaxi162Scf00001g00369	16.2465	13.5448	24.3449	23.4312	33.1118	29.7706	65.2768
Peaxi162Scf00001g00373	8.13074	11.5872	3.05337	5.08893	6.81648	6.56423	0.693357
Peaxi162Scf00001g00392	5.88403	17.6743	41.8109	15.2205	17.922	14.7488	3.87321
Peaxi162Scf00001g00402	8.62365	4.34919	8.32636	7.01525	14.92	11.7911	11.1884
Peaxi162Scf00001g00403	0	0	0	0	0	0	0
Peaxi162Scf00001g00412	2.73662	7.56831	10.502	25.9147	53.4145	9.99772	23.189
Peaxi162Scf00001g00418	0	0.26197	0.968281	0.188327	2.9156	0.844784	1.46518
Peaxi162Scf00001g00427	0.298112	0.74188	0.609357	2.31109	2.02834	1.2711	2.37374
Peaxi162Scf00001g00429	0	2.85403	0	1.65483	3.36464	3.24376	0
Peaxi162Scf00001g00433	0	0.328192	0.40435	0.943733	0	2.10866	1.05027
Peaxi162Scf00001g00434	34.2577	34.2327	35.2488	43.9598	103.373	50.1172	73.4544
Peaxi162Scf00001g00445	2.28849	4.11872	5.23016	6.76351	5.36254	7.14126	12.1342
Peaxi162Scf00001g00451	1.9368	1.15347	17.9625	5.88147	20.3105	4.37996	6.37058
Peaxi162Scf00001g00452	16.5332	13.5562	10.3864	14.4499	15.1989	21.0027	24.0306
Peaxi162Scf00001g00471	1.22131	1.66455	0.355696	3.01806	0.744421	2.93611	3.82812
Peaxi162Scf00001g00481	0.838198	2.12916	1.1157	2.68942	4.2569	3.59352	6.56443
Peaxi162Scf00001g00482	0.618239	3.82457	5.50591	0	11.2035	1.49676	5.54681
Peaxi162Scf00001g00492	84.8272	74.4741	60.5407	75.2154	75.2645	67.7168	66.5257
Peaxi162Scf00001g00510	0	0	0	0	0	0	0
Peaxi162Scf00001g00511	40.7708	32.7796	32.9678	31.69	50.3656	53.1905	53.5731
Peaxi162Scf00001g00521	0	0	0	0	0	0	0
Peaxi162Scf00001g00523	3.37325	4.05741	3.47972	1.70986	1.14757	3.05708	2.1264
Peaxi162Scf00001g00525	20.635	20.5666	17.6753	20.6792	31.9375	27.0058	20.6025
Peaxi162Scf00001g00529	0	0	0	0	0	0	0
Peaxi162Scf00001g00530	0	0	0	0	0	0	0
Peaxi162Scf00001g00534	0	0	0	0	0	0	0
Peaxi162Scf00001g00541	0	0	0	0	0	0	0
Peaxi162Scf00001g00542	0.845546	0	0	0.403386	1.15061	0	0
Peaxi162Scf00001g00565	0.219888	0.364809	0	0.262256	0	0	0.583626
Peaxi162Scf00001g00569	0	0	0	0	0	0	0
Peaxi162Scf00001g00571	0	0	0	0	0	0	0
Peaxi162Scf00001g00572	7.49235	11.462	17.7121	23.8893	20.4467	26.7491	21.3329
Peaxi162Scf00001g00582	3.08075	1.39395	0	0.668064	1.0889	0	0
Peaxi162Scf00001g00599	0	0	0	0	0	0	0
Peaxi162Scf00001g00603	2.92026	1.13415	0.936194	0.304243	0.569628	1.65512	2.38084
Peaxi162Scf00001g00604	1.84094	4.71358	5.6967	5.43556	2.25625	5.97676	3.37097
Peaxi162Scf00001g00606	48.5336	39.6049	45.7264	54.0674	59.4071	48.2595	45.6306
Peaxi162Scf00001g00608	15.3457	13.3005	14.1544	17.9176	14.9871	12.4945	29.5612
Peaxi162Scf00001g00611	0	0	0	0	0	0	0
Peaxi162Scf00001g00912	3.15437	5.93199	6.6803	4.21833	9.18611	5.98872	5.30993
Peaxi162Scf00001g01039	0.979582	0.882857	0.709846	0.090597	0.4167	0.653428	0.832806
Peaxi162Scf00001g01310	5.07634	1.13715	3.39907	0	0	2.45577	4.82419
Peaxi162Scf00001g01810	0	0	0	0	0	0	0
Peaxi162Scf00001g01812	0	0	0	0	0	0	0
Peaxi162Scf00001g02216	0	0	0	0	0	0	0
Peaxi162Scf00001g02516	6.50629	7.62026	10.6853	8.70778	8.25976	9.50452	12.5266
Peaxi162Scf00001g03114	0	0	0	0	0	0	0
Peaxi162Scf00001g03115	0	0	2.98001	0.869398	0	3.10811	0
Peaxi162Scf00001g03224	0	1.08762	0.720829	0	0	1.40612	0.471779
Peaxi162Scf00001g03323	8.42706	7.06603	6.46324	8.15749	10.8408	8.20243	4.91317
Peaxi162Scf00001g03324	11.8399	4.30264	5.90012	3.81924	10.6444	5.90955	3.75959
Peaxi162Scf00001g03411	0	0	0	0	0	0	0
Peaxi162Scf00001g03425	220.675	171.467	191.426	182.74	350.614	275.337	224.624
Peaxi162Scf00001g03429	0	0	0	0	0	0	0
Peaxi162Scf00001g03430	0	0	0	0	0	0	0
Peaxi162Scf00001g03514	7.19168	4.75968	11.198	10.1841	11.0515	9.49132	14.6704
Peaxi162Scf00001g03910	0.108869	0.38522	3.89687	3.36759	1.72124	0.904736	1.29708
Peaxi162Scf00001g04022	9.42332	8.1575	23.4063	8.32063	19.6415	12.9445	45.6418
Peaxi162Scf00001g04024	8.44166	19.2525	12.5325	3.15794	0	0	0
Peaxi162Scf00001g04112	1.2253	0.871221	0.357797	2.71401	1.36169	0.183044	2.32485
Peaxi162Scf00001g04118	0	0	0	0	0	0	0
Peaxi162Scf00001g04119	0	0	0	0	0	0	0
Peaxi162Scf00001g04120	0	0	0	0	0	0	0
Peaxi162Scf00001g04121	0	0	0	0	0	0	0
Peaxi162Scf00001g04232	198.056	148.465	121.997	138.202	137.536	146.333	124.169
Peaxi162Scf00001g04233	0	0	0	0	0	0	0
Peaxi162Scf00001g04234	0.17001	0.564113	0	0	0	0	0
Peaxi162Scf00001g04314	0	0	0	0	0	0	0
Peaxi162Scf00001g04320	22.9053	19.9023	21.1896	17.1145	23.8203	17.3715	22.1116
Peaxi162Scf00001g04517	4.2464	4.07886	2.18031	6.37016	6.98144	2.83182	7.10117
Peaxi162Scf00001g04615	0	0	1.81284	0	0	0.945382	0
Peaxi162Scf00001g04616	0	0	0	0	0	0	0
Peaxi162Scf00001g04617	0.595188	1.42622	1.45967	0	3.50907	1.0915	0.825482
Peaxi162Scf00001g04618	1.35177	0.739701	0	2.09792	0	0	0
Peaxi162Scf00001g04810	5.27064	2.98006	11.8294	9.79677	8.44099	8.28996	19.2222
Peaxi162Scf00001g04911	2.78778	1.31938	4.59203	3.3264	2.00919	1.97325	5.99099
Peaxi162Scf00001g04919	17.3283	10.6996	11.8648	12.1857	24.3237	15.0562	20.555
Peaxi162Scf00001g05617	5.28422	2.76848	0	2.65363	7.00792	1.74601	4.42905
Peaxi162Scf00001g05620	0	0	0	0	0	0.953327	0.593435
Peaxi162Scf00001g05712	0	0	0	0	0	0	0
Peaxi162Scf00001g05810	0.369758	0.613082	0.251783	0	0.838098	0.778837	1.63528
Peaxi162Scf00001g06112	0	0	0	0	0	0	0
Peaxi162Scf00001g06113	0	0	0	0	0	0	0
Peaxi162Scf00001g06115	0	0	0	0	0	0	0
Peaxi162Scf00001g10028	27.6885	32.6656	37.8193	50.7461	36.2032	56.8079	32.3047
Peaxi162Scf00001g10029	0	0	0	0	0	0	0
Peaxi162Scf00001g10123	0.572183	0	0.194929	0	0	0.304962	0
Peaxi162Scf00001g10213	2.612	2.71904	2.09375	1.77143	3.58424	1.47406	1.6992
Peaxi162Scf00001g10217	1.79089	1.65797	1.471	1.053	3.13164	1.28961	1.68304
Peaxi162Scf00001g10221	16.2271	11.8124	27.5032	26.9867	19.7146	17.3849	17.1061
Peaxi162Scf00001g10525	1.3684	0	2.15748	2.23375	1.52125	0.418217	0.519255
Peaxi162Scf00001g13011	0	0	0	0	0	0	0
Peaxi162Scf00001g31020	29.1762	26.5758	36.1222	31.2563	22.4891	25.1804	30.3423
Peaxi162Scf00001g34002	7.23892	3.70836	5.81896	4.81083	7.29981	4.91895	7.68209
Peaxi162Scf00001g40023	12.8531	12.0527	11.4228	11.9971	18.1059	17.0765	17.7989
Peaxi162Scf00001g42030	1.61073	2.8907	1.76564	0.946912	4.7446	2.06333	2.69978
Peaxi162Scf00001g49024	0.214925	0.188819	0.703906	0.469395	0.911109	0.629284	1.43631
Peaxi162Scf00002g00001	0	0	0	0	0	0	0
Peaxi162Scf00002g00004	0	0	0	0.869021	0	0	0
Peaxi162Scf00002g00009	0	0	0	0	0	0	0
Peaxi162Scf00002g00013	0.26059	0	0	0	0	0	0.322213
Peaxi162Scf00002g00014	0	0	0	0	0	0	0
Peaxi162Scf00002g00015	4.31312	4.95624	22.5762	18.7729	23.0212	21.4909	26.4559
Peaxi162Scf00002g00017	4.88861	6.01754	4.71853	7.43488	10.8865	7.4529	13.0624
Peaxi162Scf00002g00019	0.757588	0	0	0	0.480047	0	0
Peaxi162Scf00002g00024	0.682218	0.913959	15.3479	6.26042	2.07194	12.7308	29.3166
Peaxi162Scf00002g00037	13.1013	10.9695	2.61572	3.39305	19.4623	11.9357	2.97193
Peaxi162Scf00002g00042	2.07865	4.82804	8.49767	6.44577	2.02359	5.31778	3.86198
Peaxi162Scf00002g00043	0	0	0	0	0	0	0
Peaxi162Scf00002g00045	0	0	0	0	0	0	0
Peaxi162Scf00002g00046	0	0	0	0	0	0	0
Peaxi162Scf00002g00047	0	0	0	0	0	0	0
Peaxi162Scf00002g00048	13.0183	5.89198	6.56568	0	0	2.36665	0
Peaxi162Scf00002g00063	0	0	0	0	0	0	0
Peaxi162Scf00002g00064	0	0	0	0	0	0	0
Peaxi162Scf00002g00074	0	0	0	0	0	0	0
Peaxi162Scf00002g00075	4.94717	0	3.1779	2.26435	3.65475	5.76637	2.15266
Peaxi162Scf00002g00082	0	0	0	3.84626	0	0	0
Peaxi162Scf00002g00092	3.93505	1.21433	2.81957	4.35056	8.24687	5.48817	1.15991
Peaxi162Scf00002g00093	0	0	0	0	0	0	0
Peaxi162Scf00002g00097	1.72953	1.57054	0.739391	0	4.08747	0.709533	0
Peaxi162Scf00002g00107	7.58007	3.0681	4.07376	1.95187	1.75015	3.30725	0.811394
Peaxi162Scf00002g00108	0	0	2.52946	0.921245	3.20288	2.37816	7.72176
Peaxi162Scf00002g00111	1.58058	2.18524	0	5.65539	0	1.12323	0
Peaxi162Scf00002g00114	0.823452	0.979468	4.24372	14.465	5.4348	13.5758	59.2354
Peaxi162Scf00002g00116	1.71127	0.47083	0.584855	1.78839	5.8309	1.5237	6.59704
Peaxi162Scf00002g00121	234.342	806.438	727.924	1074.04	470.477	640.315	418.28
Peaxi162Scf00002g00122	0	0	0	0	0	0	0
Peaxi162Scf00002g00123	11.3868	25.8763	12.2537	13.1309	10.2329	4.73626	0
Peaxi162Scf00002g00126	320.4	939.661	923.191	984.892	245.294	565.572	44.169
Peaxi162Scf00002g00146	0	0	0	0	0	0	0
Peaxi162Scf00002g00156	0	0	0	0	0	0	0
Peaxi162Scf00002g00162	3.21188	2.93534	1.84518	1.6517	4.38288	1.57384	1.66038
Peaxi162Scf00002g00171	1.78752	2.28123	3.41377	3.17007	3.38351	3.15222	3.73447
Peaxi162Scf00002g00172	17.9106	22.1142	29.9989	16.9797	23.3553	31.9243	28.5524
Peaxi162Scf00002g00191	1.19794	4.05258	6.69382	4.41528	0	2.8788	2.1668
Peaxi162Scf00002g00205	0	0	0	0	0	0	0
Peaxi162Scf00002g00215	2.00342	0.963543	8.90276	6.576	4.83248	8.5501	8.93304
Peaxi162Scf00002g00216	28.5426	30.4505	29.8708	34.9074	26.5156	48.5212	32.3132
Peaxi162Scf00002g00218	2.59967	19.3905	37.1488	10.8362	0	0	0
Peaxi162Scf00002g00221	0	0	0	0	0	0	0
Peaxi162Scf00002g00222	5.7833	5.51335	2.23692	2.61043	1.92553	5.10361	0.544617
Peaxi162Scf00002g00261	8.2545	6.68269	4.46616	6.53216	10.2893	5.69733	8.68129
Peaxi162Scf00002g00284	0	0	0	0	0	0	0
Peaxi162Scf00002g00292	0.409407	0.680694	0	0.976401	2.15357	1.89871	1.08644
Peaxi162Scf00002g00311	36.7056	32.8887	79.7882	52.5537	55.9279	54.1587	61.0065
Peaxi162Scf00002g00313	20.8986	19.599	27.5382	21.807	21.8372	24.3825	20.81
Peaxi162Scf00002g00332	2.98244	1.14933	0.466325	0.900226	0.166248	0.860212	0.378663
Peaxi162Scf00002g00349	0	0	0	0	0	0	0
Peaxi162Scf00002g00359	13.3159	13.3318	28.1598	21.8804	32.8176	11.1799	20.213
Peaxi162Scf00002g00362	0	0	1.25023	1.21582	3.36891	2.85026	1.89399
Peaxi162Scf00002g00372	2.23382	1.67246	0.599253	1.14785	4.00508	0.66194	0.760584
Peaxi162Scf00002g00374	0	0	0	0	0	0	0
Peaxi162Scf00002g00375	0	0	0	0	0	0	0
Peaxi162Scf00002g00383	0	0	0	0	0	0	0
Peaxi162Scf00002g00389	0	0	0	1.64847	0	0	0
Peaxi162Scf00002g00413	8.35741	0	0	0	0	0	0
Peaxi162Scf00002g00416	1.59288	0.612725	3.46175	4.32015	2.98071	2.43606	4.10566
Peaxi162Scf00002g00419	2.40312	0.431354	2.67641	2.17066	2.50918	1.85747	4.17029
Peaxi162Scf00002g00453	0	0	0	0	0	0	0
Peaxi162Scf00002g00492	0.184874	0	0.56684	0.110248	0.269545	0.098534	0.245346
Peaxi162Scf00002g00510	16.1937	8.3749	13.6055	15.983	25.6398	20.0744	21.9106
Peaxi162Scf00002g00511	110.422	124.383	144.55	110.636	192.146	130.262	118.306
Peaxi162Scf00002g00513	0	0	0	0	0	0	0
Peaxi162Scf00002g00514	0	0	0	0	0.423224	0	0
Peaxi162Scf00002g00516	0.060931	0	0	0	0	0	0
Peaxi162Scf00002g00517	0	0	0	0	0	0	0
Peaxi162Scf00002g00522	7.47079	4.34895	9.91256	9.37922	11.0834	10.7578	7.47932
Peaxi162Scf00002g00529	0	0	0	0.647858	3.16669	0	0
Peaxi162Scf00002g00534	0	0	0	0	0	0	0
Peaxi162Scf00002g00542	1.45291	2.71179	0.742459	0.216608	1.33974	0	0
Peaxi162Scf00002g00549	0	0	0	0	0	0	0
Peaxi162Scf00002g00610	0	0	0	0	0	0	0
Peaxi162Scf00002g00611	0	0	0	0	0	0	0
Peaxi162Scf00002g00717	0	0	0	0	0	0	0
Peaxi162Scf00002g00720	3.18006	0.351728	5.20017	1.01141	0	1.24599	1.98555
Peaxi162Scf00002g00723	0	0	0	0	0	0	0
Peaxi162Scf00002g00813	12.9685	11.3628	6.56769	5.9235	7.99296	5.16944	2.35645
Peaxi162Scf00002g00815	4.87005	2.6297	2.8768	1.05176	4.64414	1.08727	1.1818
Peaxi162Scf00002g00816	0	0	0	0	0	0	0
Peaxi162Scf00002g00818	0	0	0	0.559327	0	0	0
Peaxi162Scf00002g00912	0	0	0	0	0	0	14.464
Peaxi162Scf00002g00920	3.47041	4.49376	0.688943	0.739148	2.05684	0.722376	0.673986
Peaxi162Scf00002g01213	0	0	0	0.285466	0	0	0
Peaxi162Scf00002g01216	29.8913	20.1636	10.407	28.2071	32.5661	25.2102	31.822
Peaxi162Scf00002g01219	0	0	0	0	0	0	0
Peaxi162Scf00002g01221	0	0	0	0	0	0	0
Peaxi162Scf00002g01317	0	0	0	0	0	0	0
Peaxi162Scf00002g01318	0	0	0	0	0	0	0
Peaxi162Scf00002g01319	0	0	0	0	0	0	0
Peaxi162Scf00002g01320	0	0	0	0	0	0	0
Peaxi162Scf00002g01321	0	0	0	0	0	0	0
Peaxi162Scf00002g01412	0	0	0	0	0	0	0
Peaxi162Scf00002g01413	0	0	0	0	0	0	0
Peaxi162Scf00002g01414	0	0	0	0	0	0	0
Peaxi162Scf00002g01415	0	0	0	0	0	0	0
Peaxi162Scf00002g01416	0	0	0	0	0	0	0
Peaxi162Scf00002g01511	4.18729	1.31767	1.21758	0.947255	2.32553	1.26992	1.05401
Peaxi162Scf00002g01513	0	0	0	0	0	0	0
Peaxi162Scf00002g01611	0.412504	0	1.68636	2.45993	0	1.31914	1.09486
Peaxi162Scf00002g01616	40.5901	44.6229	48.7031	51.0488	44.6645	42.0887	49.2373
Peaxi162Scf00002g01617	0	0.37094	0.457018	0	0.217322	0	1.29581
Peaxi162Scf00002g01619	0.485793	0.371982	1.96907	0	0.692824	1.59334	2.43
Peaxi162Scf00002g01621	1.00625	0.384996	2.2287	1.37566	3.02608	2.09046	2.06231
Peaxi162Scf00002g01715	0	0	0	0	0	0	0
Peaxi162Scf00002g01718	0	0	0	0	0	0	0
Peaxi162Scf00002g01719	0	0	0	0	0	0	0
Peaxi162Scf00002g01721	1.45733	1.15901	1.48738	1.37962	0.337321	0.367017	0.934837
Peaxi162Scf00002g01816	0	0	0	0	0	0	0
Peaxi162Scf00002g01917	126.101	92.2126	122.453	94.2053	132.677	87.7964	45.1458
Peaxi162Scf00002g01919	0	0	0	0	0	0	0
Peaxi162Scf00002g01923	0	0	0	0	0	0	0
Peaxi162Scf00002g02011	0	0	0	0	0	0	0
Peaxi162Scf00002g02012	0	0	0	0	0	0	0
Peaxi162Scf00002g02215	0	0	0	0	0	0	0
Peaxi162Scf00002g02216	0	0	0	0	0	0	0
Peaxi162Scf00002g02218	8.09417	3.30837	6.02544	2.94946	0	2.41402	2.64078
Peaxi162Scf00002g02219	0	0	0	0	0	0	0
Peaxi162Scf00002g02220	0	0	0	0	0	0	0
Peaxi162Scf00002g02318	1.61333	0.459134	7.06717	8.54625	12.5865	6.29087	4.35201
Peaxi162Scf00002g02319	2.09735	0	2.95441	4.25486	11.1664	3.36588	8.38444
Peaxi162Scf00002g02411	3.15225	5.11287	4.9909	6.88751	20.0557	4.23911	4.65983
Peaxi162Scf00002g02412	0.537505	0	0	1.28214	0	0	2.85328
Peaxi162Scf00002g02511	3.78907	1.36468	3.98434	3.46817	5.09009	2.1125	4.99902
Peaxi162Scf00002g02715	2.49436	0.919622	2.83256	0	1.67943	1.38383	3.33087
Peaxi162Scf00002g02718	8.96187	12.4794	35.9383	22.4617	6.08029	15.7284	3.03633
Peaxi162Scf00002g02720	5.13601	1.73908	0.252075	0.073541	0.419535	0.525821	0.163659
Peaxi162Scf00002g02821	15.8567	7.7737	14.826	13.3196	9.08628	11.8393	12.1835
Peaxi162Scf00002g02823	0	0	0	0	0	0	0
Peaxi162Scf00002g02826	3.18121	2.39901	0.591143	4.82894	5.90313	2.77449	1.53519
Peaxi162Scf00002g02827	0	0	0	0	0	0	0
Peaxi162Scf00002g02831	0	0	0	0	0	0	0
Peaxi162Scf00002g02917	0	0	0	0	0	0	0
Peaxi162Scf00002g03214	0.26021	0.323779	0.355256	0.465521	0	0.945532	0.086331
Peaxi162Scf00002g03215	0	0	0	0	0	0	0
Peaxi162Scf00002g03316	23.9625	13.5234	19.032	14.9193	12.7294	20.8185	13.2688
Peaxi162Scf00002g03317	0	0.93849	1.3847	1.63154	0	2.71148	7.65985
Peaxi162Scf00002g03611	0.568515	0	0	0.135611	0	0	0.372676
Peaxi162Scf00002g03614	0.814485	0.450427	1.1099	0	4.87477	0	0
Peaxi162Scf00002g03712	9.41016	0	1.11085	1.14995	5.71047	1.60848	18.8714
Peaxi162Scf00002g03810	0	0	0	0	0	0	0
Peaxi162Scf00002g03915	0	0	0	0	0	0	0
Peaxi162Scf00002g04712	15.3604	4.45382	6.15142	3.45034	8.55009	2.60879	2.76835
Peaxi162Scf00002g04713	0	0	0	0	0	0.378799	5.13938
Peaxi162Scf00002g05111	0	0	0	0	0	0	0
Peaxi162Scf00002g05210	0	0	0	0	0	0	0
Peaxi162Scf00002g05421	1.45363	1.00734	2.07003	1.50602	3.22089	1.22896	4.21043
Peaxi162Scf00002g05422	0	0	0	0	0	0	0
Peaxi162Scf00002g05423	104.662	41.91	26.0822	11.9884	19.0399	11.087	0.725372
Peaxi162Scf00002g05425	54.248	29.8827	7.00075	15.5798	23.2331	19.7281	9.51012
Peaxi162Scf00002g05428	0	0	0	0	0	0	0
Peaxi162Scf00002g05433	0.398061	0.222004	0	0.536345	0	0	0
Peaxi162Scf00002g05435	0.656364	0.301426	0.596405	0.304414	0.498716	0.331915	0.354577
Peaxi162Scf00002g10014	2.8175	0	6.63104	10.4319	7.01583	11.0579	54.4416
Peaxi162Scf00002g10416	13.5481	9.37203	8.04273	8.04851	10.104	12.5389	19.7195
Peaxi162Scf00003g00001	202.11	235.838	221.626	266.975	247.929	296.131	519.197
Peaxi162Scf00003g00002	0	0	81.2651	0	0	81.4985	155.036
Peaxi162Scf00003g00007	0	0	0	0	0	0	0
Peaxi162Scf00003g00013	4.39026	2.07798	0.449519	2.34933	3.91613	3.09476	3.33034
Peaxi162Scf00003g00042	1.7471	0.464651	0.430686	0.959819	2.72224	2.83615	3.71677
Peaxi162Scf00003g00047	0	0	0	0	0	0	0
Peaxi162Scf00003g00052	2.07597	0	0	0	0	0	0
Peaxi162Scf00003g00057	0	0.77669	0.481338	1.07141	0	0	3.93477
Peaxi162Scf00003g00059	49.7358	46.4147	20.3574	24.7006	24.4111	21.4841	19.6706
Peaxi162Scf00003g00068	0	0	0	0	0	0	0
Peaxi162Scf00003g00069	3.01011	1.53236	1.08569	1.44613	3.70616	1.52706	1.30215
Peaxi162Scf00003g00073	0.773297	0	0	0	0	0	0
Peaxi162Scf00003g00077	0.358766	1.52213	0.937674	0	1.78354	0	2.41248
Peaxi162Scf00003g00079	0	0	0	0	0	0	0
Peaxi162Scf00003g00086	0	0	3.00056	1.31309	4.28049	1.82199	0.974051
Peaxi162Scf00003g00088	0	0	0	0	0	0	0
Peaxi162Scf00003g00089	0.680039	0.564113	0	0.405534	0	0.362447	0
Peaxi162Scf00003g00095	0	0	0	0	0	0	0
Peaxi162Scf00003g00096	0	0	0	0	0	0	0
Peaxi162Scf00003g00107	0	0	0	0	0	0	0
Peaxi162Scf00003g00110	6.47138	2.06963	0	0	2.70867	0.666253	0
Peaxi162Scf00003g00113	0	0	0	0	0	0	0
Peaxi162Scf00003g00115	0	0	0	0	0	0	0
Peaxi162Scf00003g00116	0	0	0	0	0	0	0
Peaxi162Scf00003g00123	0	0	0	0	0	1.07024	0
Peaxi162Scf00003g00125	9.8569	0	0	0	0	0	0
Peaxi162Scf00003g00134	0.246349	0	0	0.242237	0.726339	0.288666	0
Peaxi162Scf00003g00145	0.18773	0	0.350872	0	0	0.183039	0
Peaxi162Scf00003g00147	11.9075	15.6494	16.0417	15.4727	9.52483	27.7387	19.0354
Peaxi162Scf00003g00148	0	0	0	0	0	0	0
Peaxi162Scf00003g00149	9.52011	7.99986	2.39934	1.55554	0.633856	0.834114	0.865425
Peaxi162Scf00003g00154	0	0	0	0	0	0	33.0503
Peaxi162Scf00003g00168	4.27605	6.82431	35.7092	17.8467	27.1487	11.091	16.5302
Peaxi162Scf00003g00174	0	0	0	0	0	0	0
Peaxi162Scf00003g00181	0	0	0	0	0	0.280113	0
Peaxi162Scf00003g00183	0	0	0	0	0	0	0
Peaxi162Scf00003g00197	0	0	0	0	0	0	0
Peaxi162Scf00003g00203	3.49459	0.527067	0.324687	0.094725	0.077198	0.76195	0.210802
Peaxi162Scf00003g00217	3.24783	1.65918	3.9234	3.24945	4.62533	7.90501	15.0183
Peaxi162Scf00003g00218	0	0	0	0	0	0	0
Peaxi162Scf00003g00219	4.50122	0.84944	1.85897	4.6294	5.57794	7.31584	4.88326
Peaxi162Scf00003g00236	3.03035	5.42975	5.4509	5.05994	5.77314	5.556	11.0995
Peaxi162Scf00003g00239	0	0	0	0.495829	0	2.21574	0
Peaxi162Scf00003g00245	22.2382	31.0654	23.2478	18.0131	24.9132	6.65796	0
Peaxi162Scf00003g00251	9.33083	3.31039	9.14958	26.4002	25.8463	9.97322	20.8393
Peaxi162Scf00003g00253	0	0	0	0	0	0.637336	0
Peaxi162Scf00003g00261	0	0	0	1.76293	0	0	7.84645
Peaxi162Scf00003g00267	0	0	0	0.827649	0	1.26051	0
Peaxi162Scf00003g00288	0	0	0	0	0	0	0
Peaxi162Scf00003g00301	2.51636	1.17627	2.41151	1.53567	2.63648	1.73113	2.62209
Peaxi162Scf00003g00305	0	0	0	0	0	0	0
Peaxi162Scf00003g00306	0.723863	1.61905	1.60479	0.850694	3.93724	2.08759	1.45432
Peaxi162Scf00003g00312	0	0	0	0	0	0	0
Peaxi162Scf00003g00313	0	0	0	0	0	0	0
Peaxi162Scf00003g00315	1.87686	2.55956	10.5113	4.57369	6.71181	4.57933	1.70852
Peaxi162Scf00003g00316	0	0	0	0	0	0	0
Peaxi162Scf00003g00321	0	0	0	0	0	0	0
Peaxi162Scf00003g00322	0	0	0	0	0	0.520394	0
Peaxi162Scf00003g00329	0.237721	0.934219	0	0.167703	0.615692	0.179002	0.186659
Peaxi162Scf00003g00335	0	0	0	0	0	0	0
Peaxi162Scf00003g00341	0	0	0	0	0	0	0
Peaxi162Scf00003g00342	0	0	0	0	1.16887	0	0
Peaxi162Scf00003g00343	0.230359	0.764361	0	0	0	0.420163	0
Peaxi162Scf00003g00357	0	0	0	0	0	0	0
Peaxi162Scf00003g00362	30.2375	31.9846	18.0804	28.2358	29.3911	17.2179	44.873
Peaxi162Scf00003g00367	3.31763	3.56554	3.05577	5.09343	7.83708	4.39883	3.5432
Peaxi162Scf00003g00373	0	0	0	0	0	0	0
Peaxi162Scf00003g00374	0	0.805106	0	0	0.206944	0.230971	0.28724
Peaxi162Scf00003g00384	2.69908	3.73319	7.75398	9.19813	17.7525	10.4497	20.287
Peaxi162Scf00003g00385	0	0	0	0	3.06829	0	0
Peaxi162Scf00003g00394	72.4472	24.2222	0	19.4493	26.6955	5.94676	1.13901
Peaxi162Scf00003g00403	2.56085	5.21648	3.9128	4.23039	5.85118	4.85263	3.73738
Peaxi162Scf00003g00407	7.14373	2.29738	8.09877	8.32074	9.76081	11.6384	13.1477
Peaxi162Scf00003g00413	0.343282	0	0.663233	4.25687	4.73073	3.80459	1.8881
Peaxi162Scf00003g00415	10.1358	5.35053	4.19373	8.19496	11.7823	7.33249	6.42646
Peaxi162Scf00003g00416	0	0	0	0	0	0	102.079
Peaxi162Scf00003g00418	0.129724	0	0	0	0	0.416813	1.7204
Peaxi162Scf00003g00421	0.824441	4.55311	12.8052	1.0526	9.54989	5.90808	1.24192
Peaxi162Scf00003g00424	0	0	0	0	0	0	0
Peaxi162Scf00003g00427	0.138216	0.917234	0	0	0	0	0
Peaxi162Scf00003g00428	0	0	0	0	0	0	0
Peaxi162Scf00003g00429	3.39431	2.16205	1.81382	1.48469	1.73103	1.92117	0
Peaxi162Scf00003g00459	25.1064	18.3379	32.9216	17.8566	21.6406	22.6162	27.4512
Peaxi162Scf00003g00461	0	0	0	0	0	0	0
Peaxi162Scf00003g00465	0	0	0	0	0	0	0
Peaxi162Scf00003g00473	4.80062	3.44155	8.11499	3.9276	3.27116	6.42034	5.56764
Peaxi162Scf00003g00474	0	0	0	0.165081	1.08756	0.294846	0
Peaxi162Scf00003g00479	1.8493	1.84328	2.3966	2.57263	4.6652	1.85446	5.02335
Peaxi162Scf00003g00482	10.7582	9.8152	7.26156	5.87726	17.3156	4.91416	5.55605
Peaxi162Scf00003g00487	1.99437	0	0	0	0	0	0
Peaxi162Scf00003g00489	0	0	0	0	0.121415	0	0
Peaxi162Scf00003g00491	0	0	0	0	0	0	0
Peaxi162Scf00003g00497	9.50778	6.61317	5.36895	5.45024	9.43973	7.2114	7.24679
Peaxi162Scf00003g00510	0	0	0	0	0	0.995139	1.23907
Peaxi162Scf00003g00514	0	2.00645	0	5.19268	14.6939	6.18796	1.25453
Peaxi162Scf00003g00521	0	0	0	0	0	0	0
Peaxi162Scf00003g00522	38.9125	47.5383	22.1957	25.4075	11.4833	26.259	17.9685
Peaxi162Scf00003g00523	0.401933	0.465415	0.517678	0.704806	0.758439	0.385917	0.448136
Peaxi162Scf00003g00524	0	0	0	0	0	0	0
Peaxi162Scf00003g00529	0.430875	0	0.220183	0	0	0	0
Peaxi162Scf00003g00534	0	0	0	0.085997	0	0	0
Peaxi162Scf00003g00535	1.04385	0	0	0	0	0	0
Peaxi162Scf00003g00536	0	0	13.7596	0.337387	3.84783	0	4.21958
Peaxi162Scf00003g00611	4.25247	1.49974	1.80799	2.37545	0	2.42126	2.97764
Peaxi162Scf00003g00613	0	0	0	0	0	0	0
Peaxi162Scf00003g00713	0	0	0	0	0	0	0
Peaxi162Scf00003g00717	31.5179	15.1456	6.874	6.43627	7.33488	7.07532	3.34752
Peaxi162Scf00003g00719	1.57499	0	2.55598	1.45243	0	0.921078	2.14113
Peaxi162Scf00003g00728	1.30586	2.0716	1.55251	0.855777	1.42974	1.57727	2.37465
Peaxi162Scf00003g00812	0	0	0	0	0	0	0
Peaxi162Scf00003g00813	0.147404	0.244553	0	0	0	0.900587	0.978098
Peaxi162Scf00003g01013	0	0	0	0	0	0	0
Peaxi162Scf00003g01014	4.84505	2.22589	20.5569	2.79288	1.50933	5.24564	0
Peaxi162Scf00003g01015	0	0	1.62344	0	1.15797	0.423305	2.10802
Peaxi162Scf00003g01016	0	0	0	0	0	0	0
Peaxi162Scf00003g01121	2.47887	1.01466	0.333938	0.985498	1.92755	1.41595	8.991
Peaxi162Scf00003g01122	19.2354	11.5952	16.3774	8.56952	17.8704	10.8613	8.85129
Peaxi162Scf00003g01123	10.2712	5.27017	4.93956	6.58184	4.68642	5.77321	8.13098
Peaxi162Scf00003g01126	0.12012	0	0	0	0	0	0
Peaxi162Scf00003g01127	0	0	0	0	0	0	0
Peaxi162Scf00003g01220	17.9245	18.3554	11.2715	11.6865	18.8678	11.797	5.39707
Peaxi162Scf00003g01221	26.9526	10.7904	15.3307	12.9963	77.5142	9.47726	11.7366
Peaxi162Scf00003g01226	78.1521	75.8029	164.149	163.377	250.805	260.882	363.547
Peaxi162Scf00003g01323	0	0	6.01494	0	0.238353	0	0.976296
Peaxi162Scf00003g01332	2.0795	4.76636	10.5102	13.4857	10.0171	4.94262	9.78566
Peaxi162Scf00003g01333	2.82298	4.21128	4.79174	5.99803	11.9372	7.98883	14.2967
Peaxi162Scf00003g01334	1.25359	3.30358	2.44838	4.54295	4.51384	7.6504	10.0651
Peaxi162Scf00003g01335	1.99424	4.73599	10.2908	6.55603	7.39559	3.37228	5.43838
Peaxi162Scf00003g01338	29.3219	15.7557	16.0522	12.5195	26.2087	16.6923	21.0357
Peaxi162Scf00003g01343	0	0	0	0	0	0	0
Peaxi162Scf00003g01410	0	0	0	0	0	0	0
Peaxi162Scf00003g01433	5.74876	4.04376	2.91806	5.8743	7.19397	5.25905	3.60775
Peaxi162Scf00003g01434	42.828	21.8045	10.4897	7.47603	16.2145	12.5398	4.92782
Peaxi162Scf00003g01435	0	0	0	0	0	0	0
Peaxi162Scf00003g01510	0	0	0	0	0	0	0
Peaxi162Scf00003g01514	0	0	0	0	0	0	0
Peaxi162Scf00003g01523	0	0	0	1.81329	5.91107	0	0
Peaxi162Scf00003g01526	0	0	0	0	0	0	0
Peaxi162Scf00003g01629	11.2884	11.5047	28.8962	12.9892	26.3204	9.76806	15.4941
Peaxi162Scf00003g01630	18.2901	12.7596	35.4026	16.7816	22.9584	19.0969	34.9823
Peaxi162Scf00003g01631	3.50086	2.55558	3.43488	2.34438	3.06252	2.83615	2.50882
Peaxi162Scf00003g01632	1.21768	2.20103	4.85581	2.07776	1.94754	1.75552	0.978594
Peaxi162Scf00003g01722	0	0	0	0	0	0	0
Peaxi162Scf00003g01723	12.0314	9.79941	15.5728	13.1021	29.0596	19.1148	22.328
Peaxi162Scf00003g01724	0	0	0	0	0	0	0
Peaxi162Scf00003g01725	0	0	0	0	0	0	0
Peaxi162Scf00003g01811	0	0	0	0	0	0	0
Peaxi162Scf00003g01815	0	0	0	0	0	0	0
Peaxi162Scf00003g01818	2.58176	5.71108	7.03635	3.41733	0	7.71982	1.71312
Peaxi162Scf00003g01820	20.752	3.82543	0	2.75005	15.6884	0	21.4199
Peaxi162Scf00003g01822	2.01813	0.403283	0	0	0	0	0
Peaxi162Scf00003g01911	0	0	0	0	0	0	0
Peaxi162Scf00003g01928	8.64856	21.8256	42.6373	67.5983	34.0263	46.9486	35.1021
Peaxi162Scf00003g01932	0	0	0	0	0	0	0
Peaxi162Scf00003g01934	0	0	0	0	0	0	0
Peaxi162Scf00003g01938	5.14421	2.93813	0.766638	3.0174	3.13474	2.61298	8.05792
Peaxi162Scf00003g01940	178.165	144.5	33.7679	157.53	64.198	17.6282	87.6372
Peaxi162Scf00003g01941	0	0	0	0	0	0	0
Peaxi162Scf00003g01942	0	0	0	0	0	0	0
Peaxi162Scf00003g02026	0	0	0	0	0	0	0
Peaxi162Scf00003g02037	2.43972	2.18928	2.03021	2.83448	3.89005	2.30935	2.38461
Peaxi162Scf00003g02039	1.67454	2.31513	4.56379	3.32864	5.96799	7.73495	7.03718
Peaxi162Scf00003g02040	0	0	0	0	0	0	0
Peaxi162Scf00003g02043	20.3547	16.4704	15.379	23.2958	28.1978	21.2016	29.3967
Peaxi162Scf00003g02046	0	0	0	0	0	0	0
Peaxi162Scf00003g02218	20.4687	17.5436	22.5524	35.1235	32.9858	42.1549	31.0354
Peaxi162Scf00003g02311	0	0	0.370717	2.02912	0	1.978	4.28831
Peaxi162Scf00003g02325	0	0	0	0	0	0	0
Peaxi162Scf00003g02333	6.29877	3.89719	7.40431	5.64535	14.4469	12.6941	8.91606
Peaxi162Scf00003g02334	13.5766	11.7727	26.6255	8.7728	8.53132	25.5394	12.0095
Peaxi162Scf00003g02335	5.85936	6.53837	15.4082	9.58059	8.47863	9.5987	6.81347
Peaxi162Scf00003g02336	1.04339	0	0	0	0	0	0
Peaxi162Scf00003g02337	0	0	0	0	0	0	0
Peaxi162Scf00003g02425	0	0	0	0	0	0	0
Peaxi162Scf00003g02427	4.28061	3.15695	8.70887	12.3972	22.1534	12.7881	8.89917
Peaxi162Scf00003g02432	0	0	0	0	0	0	0
Peaxi162Scf00003g02437	47.6534	84.9896	68.1843	78.1485	177.169	67.3056	170.75
Peaxi162Scf00003g02440	30.3656	17.4527	5.40425	9.23946	25.7939	16.1981	6.91336
Peaxi162Scf00003g02441	15.85	27.1749	21.3495	22.3845	23.6111	14.828	34.3293
Peaxi162Scf00003g02442	0.825008	0.68437	0	0	0	0	0
Peaxi162Scf00003g02444	0	0	0	0	0	0	0
Peaxi162Scf00003g02445	0.372119	0.823158	0	0	0	0	0
Peaxi162Scf00003g02519	0	0	0	0	0	0	0
Peaxi162Scf00003g02541	0.368883	1.45324	0	1.20681	0.17014	0.940038	1.39379
Peaxi162Scf00003g02544	9.04934	6.52468	15.0679	3.75562	2.68111	3.04261	0.868649
Peaxi162Scf00003g02545	12.4532	9.80241	16.5298	9.1846	13.3493	10.6426	9.93188
Peaxi162Scf00003g02547	0	0	0	0	0	0	0
Peaxi162Scf00003g02548	0	0	1.4126	0.824235	0	0.736661	0
Peaxi162Scf00003g02550	3.38246	7.61099	18.1883	19.8061	22.9345	22.3147	44.7661
Peaxi162Scf00003g02633	2.02075	0.838137	1.03263	2.40999	1.47311	1.61531	1.33609
Peaxi162Scf00003g02634	1.79448	2.28461	2.54476	0.117313	3.15498	2.20851	2.34961
Peaxi162Scf00003g02635	30.2996	16.3945	24.5409	28.0695	23.4412	24.7581	39.6598
Peaxi162Scf00003g02636	1.36762	2.68152	5.59099	5.33827	4.22965	5.6988	13.6947
Peaxi162Scf00003g02638	0	0	0	0	0	0	0
Peaxi162Scf00003g02711	0	0	0	0	0	0	0
Peaxi162Scf00003g02730	0	0	0	0	0	0	0
Peaxi162Scf00003g02736	0	0	0.190825	0	0	0	0
Peaxi162Scf00003g02812	0	0	3.29607	7.69286	0	4.29719	0
Peaxi162Scf00003g02813	0.596224	1.73105	1.52339	3.02219	0	1.74777	2.31699
Peaxi162Scf00003g02825	0	0	0	0	0	0	0
Peaxi162Scf00003g02832	0	0	95.0405	13.8637	0	12.3907	0
Peaxi162Scf00003g02836	0	0	0	0	0.599683	0.493243	0
Peaxi162Scf00003g02838	11.4872	8.26451	9.38656	7.55777	28.991	8.66544	5.0501
Peaxi162Scf00003g02839	0	0	0	2.99055	0	0	4.43678
Peaxi162Scf00003g02840	0.831453	0.229906	0	0	0	0	0
Peaxi162Scf00003g02841	0	0.341862	0	0.624703	3.73421	0.191182	1.53514
Peaxi162Scf00003g02843	0	0	0	0.330552	0	0	0
Peaxi162Scf00003g02920	0	0	0.49441	0.576964	1.88082	0.515663	0
Peaxi162Scf00003g02926	0	0	0	0	0	0	0
Peaxi162Scf00003g02931	0	0	0	0	0	0	0
Peaxi162Scf00003g02932	2.68624	1.05181	3.86886	0	1.37147	0.247125	0.75032
Peaxi162Scf00003g02933	3.71635	1.84396	3.68974	1.24849	4.53324	2.28739	1.39035
Peaxi162Scf00003g02934	0	0	0	0	0	0	0
Peaxi162Scf00003g03027	5.57821	5.50365	4.93817	7.82965	8.74788	7.8416	12.5813
Peaxi162Scf00003g03028	0	0	0	0	0	0	0
Peaxi162Scf00003g03029	0.14028	0	0	0	1.2065	0	0
Peaxi162Scf00003g03120	0	0	0	0	0	0	0
Peaxi162Scf00003g03230	12.0608	7.4848	21.5009	17.6478	27.8299	25.3679	32.7614
Peaxi162Scf00003g03234	2.6918	3.85879	6.27608	2.25827	7.88124	4.10494	3.46611
Peaxi162Scf00003g03235	0	0	0	0.477188	0	0	0
Peaxi162Scf00003g03237	10.0041	12.1207	9.40362	11.9978	13.1041	11.6397	8.17204
Peaxi162Scf00003g03238	44.9981	38.6428	77.1199	76.1485	105.125	88.8198	90.3201
Peaxi162Scf00003g03239	3.55943	0.879518	2.29786	1.2578	6.89357	4.33851	3.24303
Peaxi162Scf00003g03332	4.39882	4.13496	13.4777	4.25868	5.59367	13.4813	11.4835
Peaxi162Scf00003g03340	1.46943	0.449503	2.55294	0.710011	0.291386	1.01595	0.265221
Peaxi162Scf00003g03341	0.184767	0.15327	0	0	0	0.098723	0.122602
Peaxi162Scf00003g03342	0	0	0	0	0	0	0
Peaxi162Scf00003g03344	2.17488	1.80198	1.11401	0	0.871126	1.63877	0.323722
Peaxi162Scf00003g03345	0	0	0	0	0	0	0
Peaxi162Scf00003g03346	0	0	0	0	0	0	0
Peaxi162Scf00003g03413	0	0	0	0	0	0	0
Peaxi162Scf00003g03416	0	0	0	0	0	0	0
Peaxi162Scf00003g03421	0	0	0	0	0	0	0
Peaxi162Scf00003g03427	0	0	0	0	0	0	0
Peaxi162Scf00003g03428	0	0	0	0	0	0	0
Peaxi162Scf00003g03510	1.45413	3.15045	1.63312	2.44278	4.56532	3.56569	4.55906
Peaxi162Scf00003g03511	0	0	0	0	0	0	0
Peaxi162Scf00003g03522	0	0	0	0	0	0	0
Peaxi162Scf00003g03535	0	0	0	0	0	0	0
Peaxi162Scf00003g03540	2.24844	0	9.19185	5.36333	0	2.39674	0.99463
Peaxi162Scf00003g03542	0	0	0	0	0	0	0
Peaxi162Scf00003g03543	10.4212	8.22041	28.6178	10.3581	8.67691	10.8992	8.30112
Peaxi162Scf00003g03544	2.07853	2.12307	7.61519	2.16278	0.473417	3.05151	2.04929
Peaxi162Scf00003g03546	34.405	21.9187	47.2588	33.0768	73.8385	34.7924	61.0217
Peaxi162Scf00003g03547	1.79422	0	3.30998	1.70525	0.77308	1.95421	3.04421
Peaxi162Scf00003g03549	0	0	0	1.08417	0.296406	0	0
Peaxi162Scf00003g03625	13.0945	6.36188	5.49126	3.48395	0	6.4702	5.66794
Peaxi162Scf00003g03626	8.97792	5.5853	11.405	5.5002	3.35066	9.90148	6.57125
Peaxi162Scf00003g03627	3.57353	1.75045	1.18945	3.15575	3.81936	1.8411	2.56028
Peaxi162Scf00003g03631	0	0	0	0	0.302354	0	0
Peaxi162Scf00003g03636	1.65164	2.1279	0.797644	1.65605	2.00533	0.182793	0.145532
Peaxi162Scf00003g03637	0.139927	0.704473	0.860872	1.99151	1.8121	1.15172	0.184932
Peaxi162Scf00003g03639	0	0	2.694	0	0	0	0
Peaxi162Scf00003g03721	0	0	0	0	0	9.06144	0
Peaxi162Scf00003g03733	6.77416	4.57086	4.37133	2.88589	1.70236	2.65252	2.33838
Peaxi162Scf00003g03734	23.5771	16.4207	28.1687	28.4339	44.4502	33.7771	34.9099
Peaxi162Scf00003g03739	0.788339	0	2.81914	0.289526	5.00295	0.804417	4.19008
Peaxi162Scf00003g03740	13.2561	1.2969	0	0	0	0	0
Peaxi162Scf00003g03742	0.340745	0.282659	0	0.205599	0.165601	0.363221	0
Peaxi162Scf00003g03744	0	0	0	0	0	0	0
Peaxi162Scf00003g03747	0.216313	0	0	0	0	0	0
Peaxi162Scf00003g03748	48.2461	49.6084	50.214	38.7584	43.365	33.9808	31.8554
Peaxi162Scf00003g03749	1.60395	3.59652	0.993336	1.69879	4.59146	0.777027	0
Peaxi162Scf00003g03752	3.27959	6.44132	0	3.17713	0	4.32388	0.508048
Peaxi162Scf00003g03824	61.6103	52.3698	49.3481	61.8427	72.7935	67.0158	75.8511
Peaxi162Scf00003g03826	5.48126	5.75936	6.35118	1.4889	9.49197	6.29395	5.38255
Peaxi162Scf00003g03827	3.52916	0	0	0.923185	0	0.790702	0
Peaxi162Scf00003g03828	0.291578	0.241873	0.596001	0.347759	0.991941	0	0.193476
Peaxi162Scf00003g03830	0	0	0	0	0	0	0
Peaxi162Scf00003g03831	0	0	0	0	0	0	0
Peaxi162Scf00003g03911	0.983657	0	0.506195	0.392512	0	0	0
Peaxi162Scf00003g03926	0.563101	2.33555	7.48155	2.0148	6.56795	1.50061	0
Peaxi162Scf00003g03938	1.52313	1.07825	1.34157	0.491908	3.36188	0	2.02611
Peaxi162Scf00003g03942	10.285	5.21916	2.05106	7.06276	3.8618	9.50724	17.7589
Peaxi162Scf00003g03944	1.06299	1.35215	3.10943	0.343803	1.51053	1.7513	2.18563
Peaxi162Scf00003g03945	160.013	136.497	144.747	139.738	162.778	158.401	204.11
Peaxi162Scf00003g03946	0.780782	0	1.45027	0.78677	14.5898	2.90274	5.05446
Peaxi162Scf00003g03947	0	0	0	0	0	0	0
Peaxi162Scf00003g03948	0.995978	0.902701	1.32862	1.03906	3.81313	3.47868	0.963204
Peaxi162Scf00003g03951	0	0	0	0	0	0	0
Peaxi162Scf00003g03953	2.50915	0.781072	0.717222	0.49531	0.698434	0.914192	0.482636
Peaxi162Scf00003g03954	0	0	0	0	0	0	0
Peaxi162Scf00003g04025	0	1.60672	0	3.14946	0	0.936571	0
Peaxi162Scf00003g04026	0.472102	0	0	0	0	0	0
Peaxi162Scf00003g04029	0	0	0	0	0	0	0
Peaxi162Scf00003g04030	0	0	0	0	0	0	0
Peaxi162Scf00003g04034	0	0	0	0	0	19.6032	0
Peaxi162Scf00003g04035	1.15224	0	0	0	0	0	0
Peaxi162Scf00003g04036	0	0	0	0	0	0	0
Peaxi162Scf00003g04037	7.41435	5.3917	20.1032	11.5248	10.7168	9.29536	12.5648
Peaxi162Scf00003g04123	228.24	124.764	147.711	183.905	413.488	217.132	91.4934
Peaxi162Scf00003g04125	57.4157	58.7307	89.2759	64.3633	92.6671	68.8796	93.8309
Peaxi162Scf00003g04127	13.3448	9.53788	11.8252	11.7549	5.78028	18.4913	10.1815
Peaxi162Scf00003g04129	27.148	17.7578	16.1444	19.0237	20.1131	13.8191	4.18477
Peaxi162Scf00003g04130	0	0	0	3.39997	0	0	0
Peaxi162Scf00003g04132	0	0	0	0	0	0	0
Peaxi162Scf00003g04210	22.0134	10.2461	25.9107	15.2594	18.9312	17.3167	14.0766
Peaxi162Scf00003g04231	0	0	0	0	0	0	0
Peaxi162Scf00003g04240	0	0	0	0	0	0	0
Peaxi162Scf00003g04241	13.5692	9.28403	4.35176	4.95558	10.004	6.85924	8.98194
Peaxi162Scf00003g04242	0	0	0	0	0	0	0
Peaxi162Scf00003g04316	0	0	0	0	1.63894	0	3.85674
Peaxi162Scf00003g04318	0	0	0	0	5.74696	0	0
Peaxi162Scf00003g04331	1.7235	2.85939	1.3211	1.28474	2.30344	2.29648	4.96996
Peaxi162Scf00003g04333	0	0	0	0	0	0	0
Peaxi162Scf00003g04334	1.11186	0.27499	0	0	2.0013	0	0.356881
Peaxi162Scf00003g04336	0	0	4.20349	12.4258	8.701	17.0102	41.0344
Peaxi162Scf00003g04337	0	0	0	0	0	0	1.98615
Peaxi162Scf00003g04338	6.75575	4.57834	2.50557	5.97368	4.11163	6.13626	3.77528
Peaxi162Scf00003g04342	2.01493	1.55409	0	0.670416	0	0	0
Peaxi162Scf00003g04347	0	0	0	0	0	0	0
Peaxi162Scf00003g04349	2.32982	0.576631	0.601623	0.640701	0.475975	0.286727	0
Peaxi162Scf00003g04350	288.575	125.592	157.182	185.163	237.183	235.125	79.5212
Peaxi162Scf00003g04351	0	0	0	0	0	0	0
Peaxi162Scf00003g04414	0	0	0	0	0	0	0
Peaxi162Scf00003g04424	22.854	9.54762	10.2589	12.5573	29.2671	10.0848	6.49451
Peaxi162Scf00003g04425	16.9808	8.19113	7.46932	9.1389	20.8362	13.8803	10.0818
Peaxi162Scf00003g04426	13.457	5.59476	5.19857	4.24184	9.67635	5.90861	2.51776
Peaxi162Scf00003g04427	0	0	0	0	0.348152	0	0
Peaxi162Scf00003g04511	2.64721	2.89012	3.65209	2.45174	1.5723	2.42754	3.98242
Peaxi162Scf00003g04512	0	0	0	0	0	0	0
Peaxi162Scf00003g04521	14.3549	12.5597	6.07985	18.4185	24.6583	8.20451	6.74312
Peaxi162Scf00003g04524	57.4294	23.1398	8.12631	13.9879	20.665	18.0088	4.00449
Peaxi162Scf00003g04532	0	0	0	0	0	0	0
Peaxi162Scf00003g04533	3.96145	4.8401	2.19736	0.689643	2.32376	0	1.36563
Peaxi162Scf00003g04536	48.488	45.4009	33.8054	43.7571	75.5864	48.4531	38.636
Peaxi162Scf00003g04538	8.03022	2.3488	1.80363	2.20752	1.60458	1.06293	1.78693
Peaxi162Scf00003g04539	0	0	0	0.458791	0	0	0
Peaxi162Scf00003g04617	16.0324	0	0	42.5736	23.3751	11.0097	21.2765
Peaxi162Scf00003g04618	5.70139	7.56718	8.15777	4.75995	5.54171	7.29295	3.02652
Peaxi162Scf00003g04619	2.63819	1.1172	3.17963	3.42076	1.76057	3.28091	2.7243
Peaxi162Scf00003g04620	160.775	133.458	137.74	124.985	83.9226	119.93	78.821
Peaxi162Scf00003g04623	0	0	0	0	0	0	0
Peaxi162Scf00003g04624	0	0	0	0	0	0	0
Peaxi162Scf00003g04711	66.8806	41.8237	34.3926	41.7955	16.0302	22.1325	28.2472
Peaxi162Scf00003g04712	82.287	71.9016	85.3582	70.392	61.5654	64.3999	67.2617
Peaxi162Scf00003g04714	0	0	0	0	0	0	0
Peaxi162Scf00003g04724	1.93557	1.6689	2.68734	2.52586	3.33551	2.33901	2.89272
Peaxi162Scf00003g04725	0	0	0	0	0	0	0
Peaxi162Scf00003g04726	1.66095	2.44779	3.42924	2.47807	1.94433	2.91611	1.9799
Peaxi162Scf00003g04738	0.731468	1.30254	2.81843	1.53061	4.09575	3.14825	2.22957
Peaxi162Scf00003g04741	0	0	0	0	0	0.284574	0
Peaxi162Scf00003g04743	0	0	0	0	0	0	0
Peaxi162Scf00003g04814	0	0	33.7457	0	0	52.7945	0
Peaxi162Scf00003g04822	0	0	0	0	0	0	0
Peaxi162Scf00003g04827	22.0038	32.1756	61.0006	47.4769	58.3062	47.5527	64.9922
Peaxi162Scf00003g04830	13.9828	17.6058	9.87902	16.1344	28.0232	11.2136	13.2691
Peaxi162Scf00003g04831	153.627	90.0361	49.6308	76.6233	76.6621	67.4649	53.9668
Peaxi162Scf00003g04832	6.4264	5.96243	5.19131	6.30973	3.52652	7.73495	11.4823
Peaxi162Scf00003g04833	1.256	0	5.14243	0.775292	4.44607	0.658132	0
Peaxi162Scf00003g04834	0.532729	0.461663	1.26744	0.589136	0	0.58717	0.148461
Peaxi162Scf00003g04835	4.72233	5.58758	3.99108	2.16761	0.900172	2.46281	3.58447
Peaxi162Scf00003g04836	0	0	0	0	0	0	0
Peaxi162Scf00003g04837	3.4044	0	5.26309	4.91249	7.9737	3.12533	13.3459
Peaxi162Scf00003g04840	46.1118	33.0776	5.67207	11.1228	6.42153	5.79715	0.525991
Peaxi162Scf00003g04918	0.773373	0	1.36094	1.34115	1.59146	0.693323	0.724294
Peaxi162Scf00003g04919	0.272889	0.568501	0	0	0.654448	0	0
Peaxi162Scf00003g04923	9.9619	13.2209	16.5121	12.3914	14.6274	17.1566	10.9007
Peaxi162Scf00003g04926	0.632232	0.259786	0	0	1.52162	0.456178	0
Peaxi162Scf00003g04929	0	0	0	0	0	0	0
Peaxi162Scf00003g05023	15.7739	6.17156	0.434212	3.11244	1.26005	1.22791	0
Peaxi162Scf00003g05024	0	0	0	0	0	0	0
Peaxi162Scf00003g05025	0	0	0	0	8.13667	0	2.54482
Peaxi162Scf00003g05026	115.758	54.6856	47.3243	46.9239	110.648	58.8864	19.1765
Peaxi162Scf00003g05029	0	0	0	0	0	0	0
Peaxi162Scf00003g05030	1.38998	0.148177	0.200173	0.330831	0	0.725746	0.276162
Peaxi162Scf00003g05031	0	0	0	0	0	0	0
Peaxi162Scf00003g05036	0.113288	0	0.608634	0	0	0	0.461968
Peaxi162Scf00003g05120	7.47225	3.7544	5.55399	3.75389	0.220107	2.94181	0.901903
Peaxi162Scf00003g05121	18.6415	12.4999	7.17766	3.95465	14.3154	4.4513	4.76199
Peaxi162Scf00003g05122	0.159514	0.316563	1.88472	1.28144	0.871353	0.678528	0
Peaxi162Scf00003g05131	0.635181	0	0.368774	0.826167	2.32027	0.905034	2.3841
Peaxi162Scf00003g05132	1.53947	2.51708	0.431335	1.47229	0.401166	1.55846	4.17504
Peaxi162Scf00003g05133	0	0	0	0	0	0	0
Peaxi162Scf00003g05134	0.594287	0	0	0	1.17126	0.516435	0
Peaxi162Scf00003g05135	0.201484	3.00444	0.39531	0.913852	0.429121	1.22723	0
Peaxi162Scf00003g05227	21.7874	21.1931	11.4026	17.0959	18.1605	17.3773	4.33684
Peaxi162Scf00003g05232	31.3135	31.6336	45.5757	40.9969	66.8466	41.8095	53.961
Peaxi162Scf00003g05235	18.7399	15.5811	19.4113	10.7747	18.3108	20.0404	23.1774
Peaxi162Scf00003g05237	6.5513	1.87522	0.711624	4.0042	2.52474	1.00912	1.73506
Peaxi162Scf00003g05238	0	0	0.577053	0.902361	0	0	0
Peaxi162Scf00003g05240	0	0.284786	0.73703	0.511823	0	0.365954	0
Peaxi162Scf00003g05241	0	0	0	0	0	0	0
Peaxi162Scf00003g05244	0	0	0	0	0	0	0
Peaxi162Scf00003g05245	0	0	0	0	0	0	0
Peaxi162Scf00003g05246	10.0527	9.02824	7.15667	11.9668	4.25677	11.1348	10.3701
Peaxi162Scf00003g05315	6.95296	3.7187	7.21757	7.65106	8.35173	10.8122	13.7362
Peaxi162Scf00003g05316	6.3583	1.67666	11.075	4.1464	8.26976	4.25699	0.829064
Peaxi162Scf00003g05317	0.558178	0.463027	1.12699	1.66432	1.62763	2.75515	0.246919
Peaxi162Scf00003g05340	3.44585	3.4181	6.01565	7.28331	16.1711	3.57321	4.2842
Peaxi162Scf00003g05349	0	0	0	0	0	0	0
Peaxi162Scf00003g05351	10.9943	6.85316	0.917154	10.627	20.2238	7.41577	8.86965
Peaxi162Scf00003g05355	39.7149	33.3124	23.0703	29.1884	14.4973	19.4342	15.7274
Peaxi162Scf00003g05356	7.11263	7.86687	4.8462	7.54052	19.2039	8.4242	39.8541
Peaxi162Scf00003g05357	7.58428	17.1775	4.67977	8.91799	17.8908	10.3543	7.5488
Peaxi162Scf00003g05358	4.81298	3.37352	5.13279	6.25796	11.2842	5.65245	2.51691
Peaxi162Scf00003g05359	0	0	0	0	0	0	0
Peaxi162Scf00003g05361	26.4004	16.2324	10.2627	7.78204	25.5814	7.30563	7.28651
Peaxi162Scf00003g05363	36.56	20.7984	42.1348	30.0747	49.0343	38.5882	29.037
Peaxi162Scf00003g05364	7.27753	4.0378	5.6825	4.61974	12.3055	6.46683	13.8699
Peaxi162Scf00003g05365	0	0	0	1.06761	0.817749	1.79749	0.279125
Peaxi162Scf00003g05367	4.76167	7.10643	5.72475	6.51541	8.96739	5.12192	7.57173
Peaxi162Scf00003g05368	0	0	0	0	0	0.359765	0
Peaxi162Scf00003g05369	16.9196	13.6724	5.53784	7.50732	7.53303	3.95974	3.88602
Peaxi162Scf00003g05370	27.6999	33.8623	31.2901	10.4328	14.8791	20.9797	7.73904
Peaxi162Scf00003g05373	0	0	0	0	0	0	0
Peaxi162Scf00003g05374	0	0	0	0	0	0	0
Peaxi162Scf00003g05376	1.0298	0.189406	0.74015	0.08223	0.894372	0.211121	1.3835
Peaxi162Scf00003g05382	21.2892	18.8107	18.4282	15.1995	21.4616	20.9558	22.2421
Peaxi162Scf00003g05384	0	0	0	0	0	0	0
Peaxi162Scf00003g05385	0	0	0	0	0	0	0
Peaxi162Scf00003g05386	0	0	0	0	0	0	0
Peaxi162Scf00003g05391	13.4522	10.1344	15.3908	16.0718	29.3448	20.1632	33.6253
Peaxi162Scf00003g05396	2.05701	0.683471	0.82011	0	1.17022	0	1.06335
Peaxi162Scf00003g05397	0	0	0	0	0	0	0
Peaxi162Scf00003g10415	0.091747	0.152213	0.187097	0	0	0	1.33827
Peaxi162Scf00003g10416	0	0	0	0	0	0	0
Peaxi162Scf00004g00009	16.9183	5.90694	0.627975	0.359785	11.0559	0	0.080067
Peaxi162Scf00004g00010	1.26657	2.61674	4.54063	4.08681	10.4744	4.71558	8.15334
Peaxi162Scf00004g00019	15.6325	3.36806	0	0	3.48827	1.81837	0
Peaxi162Scf00004g00022	0	0	0	0	0	0.609924	0
Peaxi162Scf00004g00027	1.43058	0	0	2.82394	2.05625	2.21538	3.61673
Peaxi162Scf00004g00036	9.23062	2.70574	6.97263	8.71409	22.9943	7.87268	8.49193
Peaxi162Scf00004g00041	1.52058	1.20469	2.08065	1.02776	5.54147	2.61212	3.57601
Peaxi162Scf00004g00071	0.656951	0	1.34284	3.91766	0	1.75071	2.17959
Peaxi162Scf00004g00072	0	0	0	0	0	0	0
Peaxi162Scf00004g00091	0	0	0	0	0	0	0
Peaxi162Scf00004g00092	0.24042	0.946929	0.227901	0.468971	1.00631	0.570341	0.151835
Peaxi162Scf00004g00093	0	0	0	0	0	0	0
Peaxi162Scf00004g00110	0.572183	0	4.67829	4.77702	3.8931	0.610027	4.55605
Peaxi162Scf00004g00117	0.98493	0.47491	0	0.779874	1.88555	1.45721	1.34835
Peaxi162Scf00004g00118	0	2.73042	0	0.490717	0	0	0.546021
Peaxi162Scf00004g00119	2.90326	5.24024	7.9646	4.92021	15.1761	8.41992	8.33076
Peaxi162Scf00004g00127	0	0	0	0	0	0	0
Peaxi162Scf00004g00128	0	0	0	0	0	0	0
Peaxi162Scf00004g00138	12.0632	8.92484	9.95771	11.4955	8.04756	16.246	16.2349
Peaxi162Scf00004g00187	0	0	0	0	0.483389	0	0
Peaxi162Scf00004g00224	0	0	0.493255	0	0	0	0
Peaxi162Scf00004g00237	6.43833	6.42482	8.51467	8.92122	21.4233	12.7802	18.3839
Peaxi162Scf00004g00263	1210.66	569.6	465.218	634.634	726.378	551.37	498.192
Peaxi162Scf00004g00283	0.50201	0	0	0.299368	0.060994	1.04979	0.198834
Peaxi162Scf00004g00318	18.2012	24.5474	39.5237	20.6722	31.0397	36.4642	31.0121
Peaxi162Scf00004g00319	0	0	0	0	0	0	0
Peaxi162Scf00004g00343	2.90659	0.37094	0.228509	0	1.37891	0.119166	0
Peaxi162Scf00004g00351	1.14127	0.7578	1.8673	0.817357	3.50327	0.974179	1.51673
Peaxi162Scf00004g00357	0	0	0	0	0	0	0
Peaxi162Scf00004g00361	0	0	0	0	0	0	0
Peaxi162Scf00004g00362	0	0	0	0	0	0	0
Peaxi162Scf00004g00364	0	0	0	0	0	0	0
Peaxi162Scf00004g00374	0	0	0	0	0	0	0
Peaxi162Scf00004g00375	0	0	0	0	0	0	0
Peaxi162Scf00004g00377	0	0	0	0	0	0	0
Peaxi162Scf00004g00378	0.179291	1.66249	0	2.62399	0	1.45443	3.39334
Peaxi162Scf00004g00387	1.06002	2.11037	1.73339	0.758559	1.2364	1.58191	1.1254
Peaxi162Scf00004g00419	1.89401	1.59043	4.68193	2.1331	4.32237	2.66307	0.965274
Peaxi162Scf00004g00424	1.74367	1.28119	0	0	0	1.52503	0
Peaxi162Scf00004g00431	0.308183	2.55648	0.629943	0.367564	0	0	0
Peaxi162Scf00004g00434	0	0	0	0	0	0	0
Peaxi162Scf00004g00441	4.92639	2.08073	4.27097	0.719456	10.8569	4.79202	8.55221
Peaxi162Scf00004g00448	0	0	0	0	0	0	0.136593
Peaxi162Scf00004g00455	4.96255	1.42263	3.38563	2.38831	2.84196	2.71583	0.296257
Peaxi162Scf00004g00458	0	0	0	0	0	0	0
Peaxi162Scf00004g00464	0	0	0.116456	0	0	0	0
Peaxi162Scf00004g00465	0	0	0	0	2.81438	0.132371	0.738289
Peaxi162Scf00004g01513	12.6447	20.9783	0	0	0	13.4787	0
Peaxi162Scf00004g01518	1.71104	0.82983	1.04372	0.661161	1.96309	2.1101	3.51746
Peaxi162Scf00004g01519	24.0629	11.861	45.3096	22.6347	215.151	67.2387	48.1052
Peaxi162Scf00004g01610	0	0	0	0	0	0	0
Peaxi162Scf00004g01611	2.17433	5.24326	4.55847	8.64439	7.06555	7.41964	10.3252
Peaxi162Scf00004g01813	4.07589	4.50811	6.9698	1.62047	9.24404	1.45168	3.1553
Peaxi162Scf00004g01815	5.95913	5.0748	7.86885	3.09999	12.2182	6.43723	4.51884
Peaxi162Scf00004g01817	10.1919	9.19157	12.7002	8.2694	12.1056	8.77999	13.2939
Peaxi162Scf00004g01917	9.2747	4.06364	1.45894	8.50092	6.89029	3.85358	5.12418
Peaxi162Scf00004g01918	0	0	0	0	0	0	0
Peaxi162Scf00004g02110	4.30074	3.16555	13.645	3.58579	15.3303	3.50133	2.95544
Peaxi162Scf00004g02221	0	0	4.35081	1.26932	0	2.26892	6.96326
Peaxi162Scf00004g02222	8.22993	6.27231	10.2769	9.46033	21.0317	13.8292	8.07368
Peaxi162Scf00004g02316	10.7594	6.85798	6.27528	6.99282	8.66783	11.0763	12.6438
Peaxi162Scf00004g02328	5.22211	2.34182	0.824017	0	0	0.261685	0
Peaxi162Scf00004g02330	0.444015	0.852708	0	0	1.03441	0.515341	3.36172
Peaxi162Scf00004g02331	5.0606	0.999714	3.08188	3.74965	0	2.80292	1.52352
Peaxi162Scf00004g02340	24.4991	14.5027	18.3859	30.4763	26.3734	13.3965	37.2776
Peaxi162Scf00004g02410	33.8103	26.0807	32.164	37.148	58.9076	40.4843	60.0513
Peaxi162Scf00004g02521	5.95965	6.20915	6.98482	15.629	10.6369	10.1385	23.9861
Peaxi162Scf00004g02526	0	0	0	0	0	1.31566	0.687843
Peaxi162Scf00004g02527	7.52264	3.77863	7.96116	6.41108	9.0206	7.37422	10.2137
Peaxi162Scf00004g02528	0	0	0	0	0	0	0
Peaxi162Scf00004g02625	6.40093	4.63155	7.53298	7.6396	10.6488	8.47906	9.76198
Peaxi162Scf00004g02626	1.37268	0.480197	0.995491	2.2746	3.76966	0.273493	1.28441
Peaxi162Scf00004g02627	9.25572	0.358877	2.20718	3.34989	5.02	5.99412	2.41041
Peaxi162Scf00004g02628	0.117456	0.795962	0.55203	1.44948	1.67433	0.690776	0.49467
Peaxi162Scf00004g02629	1.68908	1.37739	0	0	0	0.107634	0
Peaxi162Scf00004g02724	68.2168	46.1604	36.4691	27.1041	40.9176	30.9942	28.2246
Peaxi162Scf00004g02726	11.0271	15.6808	13.1833	26.3033	9.69766	24.6284	14.6298
Peaxi162Scf00004g02727	0	0	0	0	0	0	0
Peaxi162Scf00004g02825	1.21491	0.806244	0	0.579599	0.236176	0.777027	2.90214
Peaxi162Scf00004g02916	29.817	20.1667	16.6929	5.97156	5.95782	9.88238	13.6589
Peaxi162Scf00004g02917	0	0	0	0	0	0	0
Peaxi162Scf00004g02918	0	0	0	0	0	0	0
Peaxi162Scf00004g03012	0	0	0	0	0	0.07126	0
Peaxi162Scf00004g03015	0	0	0	0	0	0	0
Peaxi162Scf00004g03211	0.165095	0	1.29488	0	0	0	0
Peaxi162Scf00004g03212	18.5928	4.77924	4.01432	2.36864	9.20041	5.37134	4.31782
Peaxi162Scf00004g03213	0	0	0	0	0	0	0
Peaxi162Scf00004g03311	5.1541	3.20326	6.44884	4.62446	13.2981	6.37792	13.0247
Peaxi162Scf00004g03312	5.10422	3.77729	10.3014	7.95536	9.04363	6.01637	12.2632
Peaxi162Scf00004g03412	4.66329	4.64248	6.29374	2.82874	5.80569	2.44962	3.44705
Peaxi162Scf00004g03413	0	0	0	0	0	0	0
Peaxi162Scf00004g03416	0	0	2.57614	1.0021	0	0.895625	1.67255
Peaxi162Scf00004g03717	4.4894	3.20032	3.64995	2.87639	5.80383	4.18855	3.54688
Peaxi162Scf00004g03718	0	0	1.93947	4.87951	13.8475	7.39198	15.2326
Peaxi162Scf00004g03719	0.507481	0.120278	0.832708	0.605262	1.19793	1.32205	1.52553
Peaxi162Scf00004g03811	0.407635	0.313063	1.92855	1.5754	3.48486	1.00573	1.50253
Peaxi162Scf00004g03812	7.30906	10.249	4.93599	1.46126	7.63596	3.6165	2.81505
Peaxi162Scf00004g03912	11.409	12.4876	6.80364	4.04871	4.00883	6.2075	0
Peaxi162Scf00004g03915	8.15972	9.41616	2.97752	5.42626	15.1717	15.7795	20.4639
Peaxi162Scf00004g03918	6.50607	9.41774	8.75738	7.55066	14.8648	9.56873	10.983
Peaxi162Scf00004g03919	10.771	9.96765	7.67799	8.15513	11.3727	8.00957	11.6013
Peaxi162Scf00004g03921	4.33392	3.43768	5.86439	3.68847	6.00422	7.58598	6.62328
Peaxi162Scf00004g04011	17.3727	21.2417	25.6024	29.0073	27.073	24.7959	41.163
Peaxi162Scf00004g04012	0.815517	0.520336	0.71475	1.31016	4.22432	0.708095	0.881648
Peaxi162Scf00004g04116	6.45784	5.37221	5.637	3.09397	8.55115	6.02706	5.04542
Peaxi162Scf00004g04119	17.5079	4.11387	11.0887	5.70023	9.94111	6.42276	13.3068
Peaxi162Scf00004g04121	8.03253	3.74365	11.4838	3.83622	4.96807	5.01608	5.1495
Peaxi162Scf00004g04124	1.18999	4.40141	4.60426	3.49959	6.32203	6.39787	13.7271
Peaxi162Scf00004g04126	4.67256	6.8303	5.52869	7.56133	8.29337	4.90693	8.71187
Peaxi162Scf00004g04214	0	1.20465	0.996369	0.87029	0.361283	1.7958	1.29378
Peaxi162Scf00004g04217	14.071	7.411	19.0116	11.0232	16.3349	16.0248	25.6938
Peaxi162Scf00004g04219	2.13071	0.815763	2.01013	1.75933	1.91172	2.27125	0
Peaxi162Scf00004g04220	10.8914	6.03711	9.46151	8.47168	15.7764	11.3198	23.9817
Peaxi162Scf00004g04221	1.09512	0.610548	0	0.756874	4.07846	2.04297	3.56553
Peaxi162Scf00004g04314	22.333	18.5217	27.0724	22.9255	24.6589	26.1179	32.2821
Peaxi162Scf00004g04414	26.834	21.6017	27.2001	17.4663	47.3081	29.6575	30.5876
Peaxi162Scf00004g04520	28.0748	21.7038	31.9918	28.2752	43.2907	27.4599	28.7022
Peaxi162Scf00004g04521	1.47183	1.11712	5.48079	1.54422	5.03316	1.78396	3.66548
Peaxi162Scf00004g04522	8.00063	5.48713	7.6037	3.67441	12.969	7.77325	12.4243
Peaxi162Scf00004g04525	4.93041	2.66671	7.94676	3.10768	6.39616	1.85557	1.85369
Peaxi162Scf00004g04618	34.2287	26.8621	40.934	36.9278	59.0853	38.6059	39.5817
Peaxi162Scf00004g04619	1.77245	1.06238	2.92905	2.3145	2.58117	0.627165	1.08436
Peaxi162Scf00004g04620	0	0	0	0	0	0	0
Peaxi162Scf00004g10118	38.3491	42.6208	48.3466	34.4611	56.5504	52.7491	65.3369
Peaxi162Scf00005g00006	0	0	0	0	0	0	0
Peaxi162Scf00005g00016	0	0	0	0	0	0	0
Peaxi162Scf00005g00017	0	0	0	0	1.492	0.181804	0
Peaxi162Scf00005g00035	0	0	0	0	0	0	0
Peaxi162Scf00005g00041	7.49209	0.956142	0	0	2.24069	0	0
Peaxi162Scf00005g00086	0	0	0	0	0	0	0
Peaxi162Scf00005g00111	0	0	0	0	0	0	0
Peaxi162Scf00005g00118	2.68779	4.40588	4.45397	2.01495	0	1.49016	2.59634
Peaxi162Scf00005g00134	12.4782	10.5036	11.5075	12.8267	11.3951	16.6212	20.9392
Peaxi162Scf00005g00229	5.33238	5.12108	7.90663	6.49615	4.15206	7.84282	7.24138
Peaxi162Scf00005g00309	3.352	0	0	0	0	0	0
Peaxi162Scf00005g00318	49.2735	48.4718	31.5699	102.1	71.9918	25.2847	11.5104
Peaxi162Scf00005g00322	12.1427	8.14632	7.4703	4.12771	6.4699	7.55918	5.69287
Peaxi162Scf00005g00359	0	0	0	0	0	0	0.143534
Peaxi162Scf00005g00388	12.5551	5.77033	0.974482	1.5115	1.79472	2.997	4.86916
Peaxi162Scf00005g00394	6.63453	4.29157	0	1.32221	5.12357	0	0.99297
Peaxi162Scf00005g00403	0	0	0	0	0	0	0
Peaxi162Scf00005g00439	15.6107	8.62495	7.31546	5.25539	3.81498	3.51697	3.12872
Peaxi162Scf00005g00443	0	0	0	1.60172	0	0	0
Peaxi162Scf00005g00455	0	0	2.85792	1.08863	0	2.19962	0
Peaxi162Scf00005g00467	0	0	0	0	0	0	0
Peaxi162Scf00005g00472	11.6429	12.1067	14.9161	20.6338	22.8727	24.2973	23.2857
Peaxi162Scf00005g00493	7.31021	8.23633	12.0773	9.20829	13.9245	11.2761	7.30113
Peaxi162Scf00005g00505	0.496561	0	2.43949	4.77098	2.35338	4.49181	3.1709
Peaxi162Scf00005g00506	0.73061	0	0.392806	0.375632	0.738353	0.234556	0
Peaxi162Scf00005g00612	1.32844	0	0.429922	1.00169	3.27253	0.510112	0.668645
Peaxi162Scf00005g00613	4.24213	3.1346	3.16593	3.76464	10.7381	3.85604	14.7845
Peaxi162Scf00005g00614	0	0	0	0	0	0	0
Peaxi162Scf00005g00615	0	0	2.73063	0.398323	0	0	0
Peaxi162Scf00005g00618	0	0	0	0	0	0	0
Peaxi162Scf00005g01013	0.230521	0	0.669355	1.36696	0.954879	2.96201	1.95559
Peaxi162Scf00005g01017	3.1749	4.81487	6.08458	3.41314	8.84663	7.42006	12.3177
Peaxi162Scf00005g01018	2.33189	3.98921	5.0664	4.33213	6.86727	4.43708	10.7812
Peaxi162Scf00005g01511	0.889438	0.349094	0.592161	2.00251	2.67855	0.480493	5.48186
Peaxi162Scf00005g01610	1.95636	1.94744	2.39934	6.06661	4.56376	8.75869	0.519255
Peaxi162Scf00005g01613	0	0	0	0	0	0	0
Peaxi162Scf00005g02513	0	0	0	0	0	0	2.23595
Peaxi162Scf00005g02517	0	0	0	0	0	0	0
Peaxi162Scf00005g02610	0	0	0	0	0	0	0
Peaxi162Scf00005g02811	0	0	0	0	0	0	0
Peaxi162Scf00005g02812	0	0	0	0	0	0	0
Peaxi162Scf00005g03215	0	0	0	0	0	0	0
Peaxi162Scf00005g03811	51.0904	23.9047	21.776	14.4987	8.05573	13.7564	14.3781
Peaxi162Scf00005g04013	0	0	0	0	0	0	0
Peaxi162Scf00005g04016	1.69829	1.40878	2.31426	1.35034	0	1.20687	0
Peaxi162Scf00005g04017	1.61548	0.974613	0	0	0.570995	0	0
Peaxi162Scf00005g04018	19.6056	13.4078	23.906	12.4226	24.7516	22.4926	26.8528
Peaxi162Scf00005g04210	63.2307	22.4264	4.07093	3.52503	10.5657	5.0745	4.66194
Peaxi162Scf00005g04211	4.22425	4.64965	4.84729	5.39954	0	3.17828	7.41204
Peaxi162Scf00005g04212	9.91488	7.34498	11.5685	12.7624	26.0066	19.3721	22.6107
Peaxi162Scf00005g04413	4.93602	1.4751	1.67141	0	5.01891	0	6.97288
Peaxi162Scf00005g04415	0	0	0	0	0	0	0
Peaxi162Scf00005g04417	0.727504	4.67642	0.859454	0.566975	0.870937	1.45054	0.372144
Peaxi162Scf00005g04511	1.18184	0	0.703641	0	0	0	0
Peaxi162Scf00005g04610	0	1.37309	2.31184	2.13182	0	0	7.60613
Peaxi162Scf00005g04612	0.670408	0.403823	1.26945	1.18425	0.545086	0.545166	0.221641
Peaxi162Scf00005g04713	0	0	0.278264	0	0.172693	0.444634	0.214321
Peaxi162Scf00005g04714	0.562876	0.201307	0.514798	0.976298	0.693282	0.895476	1.25261
Peaxi162Scf00005g04810	2.17333	3.09453	1.99139	4.48122	8.0731	5.24155	9.48446
Peaxi162Scf00005g04811	0.211857	0	0.356921	0.417548	0	0.356119	1.9827
Peaxi162Scf00005g04912	0	0	0	0	0	0	0
Peaxi162Scf00005g04914	2.91776	5.3522	7.07607	2.55198	7.51943	7.93252	4.14971
Peaxi162Scf00005g04915	0	0	0	0	0	0	0
Peaxi162Scf00005g05110	0.926228	0	0	1.10697	8.18587	2.47338	0
Peaxi162Scf00005g05111	1.36341	1.03917	1.10341	1.21179	2.33433	1.03961	2.2336
Peaxi162Scf00005g05112	9.98494	7.48632	10.8041	9.03798	8.80509	8.33628	9.86165
Peaxi162Scf00005g05117	136.059	137.36	95.3145	76.9803	63.5764	82.5191	94.4562
Peaxi162Scf00006g00013	0	0	0	0	0	0	0
Peaxi162Scf00006g00016	6.383	1.40636	5.22097	3.89429	0	3.88333	3.95234
Peaxi162Scf00006g00026	1.64125	1.82094	0	0	0	0	0
Peaxi162Scf00006g00031	0	0	0	0	0	0	0
Peaxi162Scf00006g00057	0	0	0	0	0	0	0
Peaxi162Scf00006g00062	0	0	0	0	0	0	0
Peaxi162Scf00006g00067	0	0	0	0	0	0	0
Peaxi162Scf00006g00087	2.13945	0	0	3.38486	3.44817	0.756306	2.82475
Peaxi162Scf00006g00088	2.37367	1.39346	2.35968	3.56182	0.243399	1.80046	9.31716
Peaxi162Scf00006g00092	0.697554	0.415062	0.48713	0.205916	1.46522	0.41369	1.00029
Peaxi162Scf00006g00098	0	0	0	0	0	0	0
Peaxi162Scf00006g00099	0.418705	0.659463	6.21895	0.611236	3.74413	0.830276	1.28746
Peaxi162Scf00006g00111	4.25704	0	0	0	0	0	0
Peaxi162Scf00006g00121	0	0	0	0	0	0	0
Peaxi162Scf00006g00139	1.08914	0	0	0	0	0.59952	0
Peaxi162Scf00006g00146	0	0	0	0	0	0	0
Peaxi162Scf00006g00148	3.04328	4.12438	5.68971	2.57059	9.35278	4.55392	6.50733
Peaxi162Scf00006g00149	0.304244	0	0	5.46689	3.67064	2.5626	7.29451
Peaxi162Scf00006g00159	0.75309	1.96243	0.360841	0.596722	5.36554	1.35161	0.458573
Peaxi162Scf00006g00163	48.4439	39.1447	12.8267	17.3634	8.53911	21.1373	7.66146
Peaxi162Scf00006g00174	0.790103	0	3.02773	1.85947	0.30313	1.14931	3.00719
Peaxi162Scf00006g00191	1.47799	1.30791	0.806541	1.88291	5.05721	1.47219	3.32119
Peaxi162Scf00006g00201	0	0	0	0	0	0	0
Peaxi162Scf00006g00206	0	0	0	0	0	0	0
Peaxi162Scf00006g00207	0.264741	0	0	0	0	0	0.527005
Peaxi162Scf00006g00210	0.535262	0	0.698236	1.38497	2.34305	0.934694	3.14169
Peaxi162Scf00006g00211	0	0	2.01426	0	0	1.05062	1.30934
Peaxi162Scf00006g00229	0	0	0	0	0	0	0
Peaxi162Scf00006g00236	0	0	0	0.719631	0	0.407437	0.225618
Peaxi162Scf00006g00249	0	0	0	0	0	0	0
Peaxi162Scf00006g00314	0	0	0	0	0	0	0
Peaxi162Scf00006g00316	0	0	0	0	0	0	0
Peaxi162Scf00006g00317	80.3621	66.6802	56.3984	51.8182	75.7745	67.632	85.7394
Peaxi162Scf00006g00319	1.51458	2.57726	0.639091	0	1.87505	0	2.17822
Peaxi162Scf00006g00323	0	0	0	0	0	0	0
Peaxi162Scf00006g00328	0	0	0	0	0	0	0
Peaxi162Scf00006g00329	0	0	0	0	0	0	0
Peaxi162Scf00006g00333	0	0	0	0	0	0	0
Peaxi162Scf00006g00342	0	0	0	0	0	0	0
Peaxi162Scf00006g00349	0	0	0	0	0	0	0
Peaxi162Scf00006g00353	0.551212	0.91695	0	0.380919	1.76518	0.274318	0
Peaxi162Scf00006g00365	0	0	0	0	0	0	0
Peaxi162Scf00006g00369	0	0	0	0.52949	0	0	0
Peaxi162Scf00006g00371	0	0	0	0	0	0	0
Peaxi162Scf00006g00375	0	0	0	0	0	0	0
Peaxi162Scf00006g00386	0	0	0	0	0	0	0
Peaxi162Scf00006g00389	1.96862	5.77172	8.58966	5.7844	3.29389	5.59751	7.1303
Peaxi162Scf00006g00399	0	0	0	0	0	0	0
Peaxi162Scf00006g00402	6.94802	10.8796	12.3586	19.3184	29.086	10.1985	23.1415
Peaxi162Scf00006g00409	8.00115	0.847892	1.33858	8.53876	15.7392	3.13992	4.80102
Peaxi162Scf00006g00412	0	0	0	0	0	0	0
Peaxi162Scf00006g00414	0	0	0	0	1.5454	0	0
Peaxi162Scf00006g00416	2.64327	1.17225	1.6201	1.47486	3.87123	0.984393	1.90703
Peaxi162Scf00006g00418	0	0.174966	0	0.321301	0.735044	0.175646	0
Peaxi162Scf00006g00421	0	1.00939	1.03263	0.21182	0	0.678821	0
Peaxi162Scf00006g00426	4.37943	6.12426	4.60634	11.5017	13.4013	13.6327	9.54491
Peaxi162Scf00006g00433	0	0	0	0	0	0	0
Peaxi162Scf00006g00438	0	0	0	0	0	0	0
Peaxi162Scf00006g00443	0	0	0	0	0	0	0
Peaxi162Scf00006g00445	0	0	0	0	0	0	0
Peaxi162Scf00006g00446	0	0	0	0	0	0	0
Peaxi162Scf00006g00458	0	0	0	0	0	0	0
Peaxi162Scf00006g00459	0	0	0	0	0	0	0
Peaxi162Scf00006g00507	66.2428	79.0195	73.25	67.5426	68.6583	55.2811	50.7041
Peaxi162Scf00006g00508	0	0	0	0	0	0	0
Peaxi162Scf00006g00509	0	0	0	0	0	0	0
Peaxi162Scf00006g00511	1.0662	0.482425	0.198124	0	0	0	0
Peaxi162Scf00006g00516	0	0	4.62849	1.35034	0	1.20678	1.50168
Peaxi162Scf00006g00522	6.61198	2.37387	15.3041	5.78063	3.93324	3.94618	1.24864
Peaxi162Scf00006g00523	7.38611	0	3.89528	0	0	1.5552	2.72401
Peaxi162Scf00006g00524	0.475015	0	0	0	0	0	0.731811
Peaxi162Scf00006g00525	5.39151	4.6363	7.68352	6.72076	5.06035	5.33884	7.11118
Peaxi162Scf00006g00528	0	0	0	0	1.55258	0	0.586047
Peaxi162Scf00006g00529	0	0	0	0	0.287262	0.321199	0
Peaxi162Scf00006g00534	0	0.259658	0	0	0.818246	0.543983	0.623106
Peaxi162Scf00006g00535	34.5785	129.125	375.94	14.6788	14.6498	40.0635	16.311
Peaxi162Scf00006g00711	0	0.955173	0	1.4812	8.74424	0	0
Peaxi162Scf00006g00715	7.7126	0.980899	6.06101	4.45329	6.82745	2.68722	4.22592
Peaxi162Scf00006g00717	0.47567	0.227566	0.473599	0.202904	0.667749	0.295169	0.31429
Peaxi162Scf00006g00718	0	0	0	0	0	0	0
Peaxi162Scf00006g00810	0.524266	0	0	0.838224	0.254791	1.11769	3.82663
Peaxi162Scf00006g00811	0	0	0.940424	0	0	0.4904	0
Peaxi162Scf00006g01310	0.172597	0.193361	0.175711	0.22395	0.967823	0.647996	1.15747
Peaxi162Scf00006g01510	0.566692	0.740247	0.833652	1.22927	2.13553	0.334621	2.51573
Peaxi162Scf00006g01613	0	0	0	0	0	0	0
Peaxi162Scf00006g01615	0.673135	0.087201	0.13344	0	1.09523	0.179545	0.738607
Peaxi162Scf00006g01617	0	0	0	0	0	0	0
Peaxi162Scf00006g02411	1.69794	1.54485	0.506153	1.31635	7.89351	1.07953	2.67758
Peaxi162Scf00006g02414	0	0	0	0	0	0	0
Peaxi162Scf00006g02510	0	0	0	0	0	0	0
Peaxi162Scf00006g02613	1.22241	0.66228	0.356438	0.151248	0.833478	0.596677	0
Peaxi162Scf00006g02614	0	0	0	0.79453	0.177695	0.7771	0
Peaxi162Scf00006g02616	0	0	0	0	0	0	0
Peaxi162Scf00006g02911	2.16492	6.2322	1.70016	2.12616	2.86769	1.9109	1.68076
Peaxi162Scf00006g02913	0	0	0	0	0	0	0
Peaxi162Scf00006g02914	0	0	0	0	0	0	0
Peaxi162Scf00006g03310	1.38651	0.635135	0	0	0	2.59158	0
Peaxi162Scf00006g03312	2.98572	1.22818	0.306589	0.15492	3.17005	0.537452	1.34956
Peaxi162Scf00006g03314	0	0	0	0	0	0	0.659988
Peaxi162Scf00006g03411	2.19502	0.38533	0.679928	0.672528	1.4683	0	0
Peaxi162Scf00006g03619	4.14542	4.57208	5.85685	5.19545	7.92303	3.74703	2.7684
Peaxi162Scf00006g03621	4.84636	3.91906	2.28299	4.29236	3.39142	4.11853	4.43069
Peaxi162Scf00006g03625	0.704887	0.496907	2.44886	1.29085	5.09463	1.51875	1.29208
Peaxi162Scf00006g03910	1.45686	0.635558	0.869875	0.394914	0.991045	1.31298	4.47961
Peaxi162Scf00006g03911	8.75657	7.82261	13.7684	6.82863	8.18396	16.1553	20.5599
Peaxi162Scf00006g04217	3.93127	6.22051	2.87209	0	0	0	0
Peaxi162Scf00006g04218	7.62786	5.78937	1.96712	4.34123	11.0068	5.47842	15.4042
Peaxi162Scf00006g04220	0	0	0	0	0.674448	0.737476	0
Peaxi162Scf00006g04222	2.43443	2.35705	1.32491	0.986535	2.23521	0.559506	0.179429
Peaxi162Scf00006g04510	0	0.236477	0	0	0	0	0
Peaxi162Scf00006g04811	0	0	0	0	0	0	0
Peaxi162Scf00006g04812	0	0	0	0.661105	0	0	0
Peaxi162Scf00006g05010	34.8514	14.72	4.07083	3.86271	5.15618	3.30143	1.31515
Peaxi162Scf00006g10316	0	0	0	0	0	0	0
Peaxi162Scf00007g00011	0.938295	2.59127	18.6218	10.3972	5.01187	3.29145	0.83674
Peaxi162Scf00007g00012	0.802905	1.28757	7.27731	7.68694	3.31928	4.04417	2.54016
Peaxi162Scf00007g00015	0	0	0	0	0	0	0
Peaxi162Scf00007g00016	0	0	0	0	0	0	0
Peaxi162Scf00007g00023	0	0	0	0	0	0	0
Peaxi162Scf00007g00033	2.24262	1.01476	1.66698	0.729495	1.98171	4.78124	0.54114
Peaxi162Scf00007g00035	0	0	0	0	0	0	0
Peaxi162Scf00007g00063	0	0	0	0	0	0	0
Peaxi162Scf00007g00068	0	0	0	0	0	0	0
Peaxi162Scf00007g00072	19.6246	19.067	15.324	19.7918	27.1732	29.3676	20.2341
Peaxi162Scf00007g00077	0	0	0	0	0	0	0
Peaxi162Scf00007g00095	1.62833	0.484038	2.43229	1.86265	3.03168	1.24561	2.2402
Peaxi162Scf00007g00102	26.6644	7.88246	12.5953	20.4462	95.125	4.08779	9.02703
Peaxi162Scf00007g00120	0	0	0	0	0	0	0
Peaxi162Scf00007g00122	15.5618	5.86462	3.91255	5.15255	11.7021	10.7056	6.37719
Peaxi162Scf00007g00125	119.298	74.9363	66.2488	86.3577	133.049	80.4902	84.1934
Peaxi162Scf00007g00126	13.3733	15.8183	12.944	16.4378	13.1175	15.8476	25.8349
Peaxi162Scf00007g00127	87.4089	47.3848	57.7915	63.794	66.1468	48.308	35.4262
Peaxi162Scf00007g00129	0.734487	0	2.30918	0.941114	1.05554	0.530168	0.481705
Peaxi162Scf00007g00131	4.28921	1.77902	1.09592	1.43878	2.86624	1.57167	1.54991
Peaxi162Scf00007g00141	64.0352	66.5276	63.8895	50.9141	49.1259	47.8935	51.9064
Peaxi162Scf00007g00153	0	0	0.20293	0.355221	0	0.105826	0
Peaxi162Scf00007g00157	0	0	161.824	0	38.4754	42.195	0
Peaxi162Scf00007g00164	0	0	0	0	0	0	0
Peaxi162Scf00007g00172	0.75416	0.366323	0	0.087782	0.178847	0	0.390698
Peaxi162Scf00007g00177	0.192713	0.319392	2.12382	0.130495	1.52905	1.52509	1.751
Peaxi162Scf00007g00179	7.08179	11.8375	27.423	21.3604	43.5035	16.6977	23.5244
Peaxi162Scf00007g00182	11.7007	8.98825	11.5187	7.86765	9.41147	11.6359	13.7186
Peaxi162Scf00007g00185	2.86287	2.63574	11.0327	8.25928	25.5621	9.134	13.7102
Peaxi162Scf00007g00207	0	0	0	0	0	0	0
Peaxi162Scf00007g00222	2.23858	0	0.735525	0.434487	1.00059	0.480066	1.68378
Peaxi162Scf00007g00223	1.55498	0	0.793945	0	0	0	0
Peaxi162Scf00007g00224	5.79784	1.44943	2.43515	3.50829	8.37321	2.64271	3.92655
Peaxi162Scf00007g00237	0	0	0	0	0	0	0
Peaxi162Scf00007g00252	0.182461	0.356815	1.15983	0.668502	1.54401	0.745872	0.912674
Peaxi162Scf00007g00254	0	7.73041	6.25986	10.5897	5.70233	1.66808	0
Peaxi162Scf00007g00263	0	0	0	0	0	0	0
Peaxi162Scf00007g00272	14.8174	29.3865	13.3864	13.6504	1.8676	14.7653	2.55039
Peaxi162Scf00007g00283	0	0	0	0	0	0	0
Peaxi162Scf00007g00285	1.12267	0.729423	1.79283	1.16626	2.21964	1.61847	2.50387
Peaxi162Scf00007g00287	20.1852	26.3068	8.81546	14.3197	8.92872	6.782	4.22392
Peaxi162Scf00007g00289	0	0	0	0	0	0	0
Peaxi162Scf00007g00315	3.34649	5.24172	22.9887	19.4416	11.7699	14.336	22.4327
Peaxi162Scf00007g00318	111.982	95.6656	157.531	142.812	398.17	187.37	167.715
Peaxi162Scf00007g00418	20.1783	18.3804	18.8862	26.2713	10.7218	60.1592	0
Peaxi162Scf00007g00424	3.88492	2.32127	8.12729	2.08055	6.33214	3.06772	5.98201
Peaxi162Scf00007g00429	0.149915	0	0.459737	0.089138	0	0.159042	0.991046
Peaxi162Scf00007g00431	8.20721	7.40034	11.8224	10.6754	22.1513	12.7884	15.6082
Peaxi162Scf00007g00432	1.24399	5.27712	7.91534	7.25188	2.94957	9.60299	3.38406
Peaxi162Scf00007g00514	0	0	0	0	0	0	0.245466
Peaxi162Scf00007g00625	0	0	0	0	0	0	0
Peaxi162Scf00007g00633	0	0	0	0	0	0	0
Peaxi162Scf00007g00635	0	0	0	0	0	0	0
Peaxi162Scf00007g00636	3.88621	0.644407	0	0	0	0	0
Peaxi162Scf00007g00638	4.53355	3.34345	2.85542	2.34673	1.49424	4.17186	2.19011
Peaxi162Scf00007g00717	0	0	0	0	0	0	0
Peaxi162Scf00007g00718	0.954494	1.18767	7.8349	8.43614	3.71104	2.3556	2.53341
Peaxi162Scf00007g00811	30.3815	19.543	16.4331	0	22.94	10.7668	15.8659
Peaxi162Scf00007g00823	0	0	0	0	0	0	0
Peaxi162Scf00007g00828	39.7713	23.9281	28.9107	25.5275	39.836	23.8665	15.4278
Peaxi162Scf00007g00829	0	0	0	0	0	0	0
Peaxi162Scf00007g00831	0	0	0	0	0	0	0
Peaxi162Scf00007g00832	1.38881	1.71818	2.27738	1.59025	3.43545	3.08493	2.38729
Peaxi162Scf00007g00833	28.2064	20.3186	31.027	31.4512	50.5825	29.8866	40.0713
Peaxi162Scf00007g00923	0	0	0	0	0	0	0
Peaxi162Scf00007g00929	23.192	13.3607	14.6499	9.8889	26.5995	15.9517	23.3695
Peaxi162Scf00007g00930	20.1414	18.2947	9.79127	7.98487	12.5678	9.19531	3.81737
Peaxi162Scf00007g00932	3.20664	4.1437	2.76278	3.9047	1.41291	1.0836	1.53798
Peaxi162Scf00007g00934	3.51132	1.63617	1.57822	2.62821	5.16875	3.54985	5.18158
Peaxi162Scf00007g00935	0	0	0	0	0	0	0
Peaxi162Scf00007g01016	0.948741	1.17205	7.07947	2.00586	2.44904	2.34947	1.67145
Peaxi162Scf00007g01020	0.663091	0	0.169424	0	0	0.088353	0
Peaxi162Scf00007g01112	30.6157	22.0543	18.3938	33.2162	40.9027	34.7123	48.0822
Peaxi162Scf00007g01115	0.357134	3.11067	0	0.213558	0	0	0
Peaxi162Scf00007g01118	2.64501	2.06153	0.582061	1.35756	0	2.32469	0.6294
Peaxi162Scf00007g01220	0	0	0	0	0	0	0
Peaxi162Scf00007g01221	15.7717	11.788	14.4714	12.0968	13.1125	8.50853	15.8883
Peaxi162Scf00007g01226	2.94789	2.37382	5.30801	2.70221	0.610545	4.27425	2.15178
Peaxi162Scf00007g01229	1.18738	1.53903	3.98858	2.35316	0	1.8358	2.53385
Peaxi162Scf00007g01230	10.6465	7.2882	8.24773	13.6534	26.1323	10.6214	10.8243
Peaxi162Scf00007g01310	22.7342	23.5686	2.90224	0.84631	4.82744	2.26892	0
Peaxi162Scf00007g01327	0	0	0	0	0	0	0
Peaxi162Scf00007g01328	2.5119	2.4026	3.59877	1.41547	2.87688	3.28474	4.33236
Peaxi162Scf00007g01329	43.9702	47.8051	45.4437	44.964	37.9971	49.4712	36.735
Peaxi162Scf00007g01332	2.57482	0	0	0	0.625677	0	0
Peaxi162Scf00007g01333	2.87962	0	0	1.93189	0	0.383695	1.67386
Peaxi162Scf00007g01337	0	0	1.69031	0.986519	0	1.4007	0
Peaxi162Scf00007g01340	0	0	0	0	2.78079	1.21985	0
Peaxi162Scf00007g01342	0	0	0	0	0	0	0
Peaxi162Scf00007g01343	1.16069	0.444099	1.6425	1.26237	0	1.89168	1.06639
Peaxi162Scf00007g01346	0	0	0	0	0	0.062083	0
Peaxi162Scf00007g01347	7.77157	6.07082	0.801304	3.37324	3.85188	2.24718	1.78092
Peaxi162Scf00007g01411	0.397112	0	0	0	0	0	0
Peaxi162Scf00007g01414	4.94744	4.10168	0	0.713255	2.93948	2.25888	2.73364
Peaxi162Scf00007g01415	4.18368	1.05236	0.975518	0.996104	2.66731	1.52618	1.10837
Peaxi162Scf00007g01416	5.03136	9.3583	3.29607	1.60268	1.56735	2.86275	2.72904
Peaxi162Scf00007g01417	7.17697	5.87795	6.54229	5.2665	12.3638	8.93794	11.8664
Peaxi162Scf00007g01418	0	0	2.31426	0.450114	0	0	0
Peaxi162Scf00007g01510	17.7227	10.4633	14.0646	15.7708	27.8284	19.9372	22.2298
Peaxi162Scf00007g01511	290.634	158.307	30.6721	69.1981	117.719	52.9142	11.016
Peaxi162Scf00007g01610	12.5776	41.8252	75.6573	71.47	157.941	30.9398	30.8154
Peaxi162Scf00007g01617	0	0	0.626316	0	0.148913	0.380409	0.895238
Peaxi162Scf00007g01619	0	0	0	0	0	0	0
Peaxi162Scf00007g01624	0	0	0	0	0	0	0
Peaxi162Scf00007g01627	0.387473	0	0	0	0	0	0
Peaxi162Scf00007g01628	0	0	0	0	0	0	0
Peaxi162Scf00007g01727	25.0025	19.31	28.4144	25.1199	28.5123	35.4203	36.8816
Peaxi162Scf00007g01728	3.26296	1.79216	3.63951	4.61575	6.71743	10.9559	7.16875
Peaxi162Scf00007g01729	0.241238	0	0.369827	0	0.527582	0	0
Peaxi162Scf00007g01730	5.54302	10.4224	10.5783	6.16972	10.7935	13.786	14.0504
Peaxi162Scf00007g01731	0	0	0	0	0	0	0
Peaxi162Scf00007g01734	2.80069	0	3.8165	7.42293	0	3.98056	2.89082
Peaxi162Scf00007g01817	9.41653	11.2332	16.0757	11.1149	18.0268	15.8182	21.3571
Peaxi162Scf00007g01823	0	0	0	0.197714	0.644519	0	0
Peaxi162Scf00007g02010	0	0	0	0	0	0	0
Peaxi162Scf00007g02122	0	0	0	0.339391	0	0.606662	0
Peaxi162Scf00007g02125	0	0	0	0	0	0	0
Peaxi162Scf00007g02126	1.7235	0.714848	0	0.256948	1.25642	0.688943	1.42953
Peaxi162Scf00007g02128	0	0	0	0	0	0	0.400106
Peaxi162Scf00007g02210	0	0	0	0	0	0	0
Peaxi162Scf00007g02310	81.4406	38.4167	29.6174	36.6688	63.3544	34.9932	12.9307
Peaxi162Scf00007g02412	0	0	0	0	0	0	0
Peaxi162Scf00007g02414	0	0	0	0	0	0	0.581224
Peaxi162Scf00007g02516	39.5594	10.8622	17.2737	21.7978	24.6824	19.1277	5.20816
Peaxi162Scf00007g02519	0	0	0	5.7694	7.83642	3.43761	0
Peaxi162Scf00007g02536	10.4911	4.85455	5.16523	6.48236	12.6616	4.4148	3.96309
Peaxi162Scf00007g02541	0.095193	0.157932	0.58374	0.68121	2.49823	0.811777	1.76863
Peaxi162Scf00007g02725	0	0	0	0	0	0	0.666954
Peaxi162Scf00007g02726	1.63588	0	0.970906	1.67282	7.80957	2.96817	2.21967
Peaxi162Scf00007g02727	0.55688	0.46195	0	0.442787	0	1.08829	0.702533
Peaxi162Scf00007g02729	0	0	0	0	1.48249	0	0.168675
Peaxi162Scf00007g02826	42.6029	8.83511	54.4266	19.0544	119.053	85.1494	91.8744
Peaxi162Scf00007g02832	0	0	0	0	0	0	0
Peaxi162Scf00007g02845	29.2884	40.6841	44.4858	29.601	43.8939	41.186	46.819
Peaxi162Scf00007g02848	1.42289	0	0.959571	0.75382	3.41616	0.483389	1.22428
Peaxi162Scf00007g02852	9.81196	8.854	10.0601	8.93966	8.38578	9.26895	5.29892
Peaxi162Scf00007g02853	20.6729	12.2969	7.19274	7.38093	8.53624	9.90666	7.05646
Peaxi162Scf00007g02856	0.406529	0.244262	0.299643	0.405376	0.142487	0.551093	0.194547
Peaxi162Scf00007g02858	17.0759	13.4912	16.4457	20.4657	20.1333	19.7874	21.0902
Peaxi162Scf00007g02859	8.71061	3.84351	12.9901	15.796	11.86	8.31076	11.2978
Peaxi162Scf00007g10126	6.0844	2.72831	7.26687	6.01788	5.4187	13.5851	7.24973
Peaxi162Scf00007g10129	6.04693	2.00645	0	5.76964	0	3.87149	21.1507
Peaxi162Scf00007g10222	0	0	0	0	0	0	0
Peaxi162Scf00008g00001	0	0	0	0	0	0	0
Peaxi162Scf00008g00011	16.4831	6.09355	9.21354	7.18511	0	19.146	30.7188
Peaxi162Scf00008g00012	14.4415	8.97801	3.68713	3.22709	15.7798	8.65265	0
Peaxi162Scf00008g00013	0	0	0	0	0	0	0
Peaxi162Scf00008g00014	0	0	0	0	0	0	0
Peaxi162Scf00008g00015	0	0	0	0	0	0	0
Peaxi162Scf00008g00018	0	0.721945	0	0	0	0	0
Peaxi162Scf00008g00021	0	0	0	0	0	0	0
Peaxi162Scf00008g00025	14.8708	6.37617	5.32614	8.54829	13.6489	11.9473	13.7403
Peaxi162Scf00008g00033	75.7705	53.7379	61.4788	88.3003	101.627	73.9859	103.624
Peaxi162Scf00008g00043	47.5609	25.6872	3.68193	8.32281	4.81456	2.04223	0
Peaxi162Scf00008g00063	0	0	0	0.155364	0	0.138857	0
Peaxi162Scf00008g00075	12.0939	10.0322	0	0	15.2817	0	0
Peaxi162Scf00008g00097	0	2.02862	1.66485	0.510768	0	0	1.08167
Peaxi162Scf00008g00099	0	0	0	0	0	0	0
Peaxi162Scf00008g00111	10.2391	19.8061	22.0659	31.2814	42.8656	28.9346	44.0423
Peaxi162Scf00008g00112	1.89202	0.98093	0.362567	1.69243	1.66727	0.810268	3.10091
Peaxi162Scf00008g00117	2.68008	0	3.86642	0	0	0.733427	0
Peaxi162Scf00008g00119	0	0	0	0	0	0	0
Peaxi162Scf00008g00141	0	0	0	0	0	0	0
Peaxi162Scf00008g00143	0	0	0	0	0	0	0
Peaxi162Scf00008g00144	0	0	0	0	0	0	0
Peaxi162Scf00008g00148	0.754031	1.25098	0	0	0	0.459295	0.142953
Peaxi162Scf00008g00191	0	0	0	0	0	0	0
Peaxi162Scf00008g00209	0	0	0	0	0	0	0
Peaxi162Scf00008g00212	30.1217	18.3013	16.4319	10.3544	23.9879	20.1423	10.2238
Peaxi162Scf00008g00213	0	0	0	0	0	0	0
Peaxi162Scf00008g00273	0	0	0	0	0	0	0
Peaxi162Scf00008g00288	0	0	0	0	0	0	0
Peaxi162Scf00008g00316	0	0	0	0	0	0	0
Peaxi162Scf00008g00373	2.66886	2.51748	10.9741	7.88013	8.60433	4.99969	9.12049
Peaxi162Scf00008g00386	1.05309	2.44489	30.4274	6.37709	2.59656	2.93996	4.06796
Peaxi162Scf00008g00417	9.56837	13.3885	18.2643	12.7167	10.001	14.6932	15.1193
Peaxi162Scf00008g00428	7.27009	3.51795	5.57267	1.08386	0	0	4.02004
Peaxi162Scf00008g00438	7.33973	2.02951	1.87535	7.29495	0	3.58593	5.06521
Peaxi162Scf00008g00441	34.7218	48.3431	133.819	84.3394	79.2439	36.004	43.2855
Peaxi162Scf00008g00459	52.7981	32.5792	46.7326	31.9851	71.5477	41.9297	49.9768
Peaxi162Scf00008g00465	0	0	0	0	0	0	0
Peaxi162Scf00008g00472	0	0	0	0	0	0	0
Peaxi162Scf00008g00476	0	0	0	0	0	0	0
Peaxi162Scf00008g00479	0	0	0	0	0	0	0
Peaxi162Scf00008g00486	0	0.882837	3.26311	0.634661	0	0	2.11856
Peaxi162Scf00008g00487	0	1.4714	3.62568	0	0	0	0
Peaxi162Scf00008g00488	0.54299	0	0	0	2.63891	0	2.1618
Peaxi162Scf00008g00498	0.406206	0.673922	0	0	0.987073	0.2165	0
Peaxi162Scf00008g00499	0	0	0	0	0	0	0
Peaxi162Scf00008g00611	10.5502	4.70816	4.31674	4.55832	8.37085	6.94736	4.10391
Peaxi162Scf00008g00612	0	0	0.347081	0.619672	0	0.666599	0.299127
Peaxi162Scf00008g00714	0	0	0	0	0	0	0
Peaxi162Scf00008g00715	0	0	0	0	0	0	0
Peaxi162Scf00008g00716	0	0	0	0	0	0	0
Peaxi162Scf00008g00811	1.71635	0	7.01663	0	0	3.6966	4.55553
Peaxi162Scf00008g00815	0	0	0	0	0	0	0
Peaxi162Scf00008g00817	0	0	0	0	0	0	0
Peaxi162Scf00008g00818	0	0	0.496668	0.289799	0.732409	0.051108	0
Peaxi162Scf00008g00911	0	0	0	0	0	0	0
Peaxi162Scf00008g00912	0	0	0	0	0	0	0
Peaxi162Scf00008g01613	0	15.1184	0	130.421	194.863	19.4274	24.1866
Peaxi162Scf00008g01620	5.04857	3.17457	1.33186	6.53636	3.90333	0.360571	10.7447
Peaxi162Scf00008g01621	0	0	0.104647	0	0	0	0
Peaxi162Scf00008g01622	0	0	0	0	0	0	0
Peaxi162Scf00008g01623	0	0	0	0.330626	0.921359	0	2.86557
Peaxi162Scf00008g01716	0	0	0	0	0	0	0
Peaxi162Scf00008g01717	0	0	0	0	0	0	0.085911
Peaxi162Scf00008g01718	1.94242	1.82071	4.22037	1.19363	3.23799	1.97093	5.25004
Peaxi162Scf00008g01815	0	0	0	0	0	0	0
Peaxi162Scf00008g01818	4.20685	3.57426	6.43262	6.46885	8.35129	4.87977	9.35982
Peaxi162Scf00008g01821	0	0	0	0	0	0	0
Peaxi162Scf00008g01918	1.19849	0	0	0	0	0	0
Peaxi162Scf00008g01920	0	0	0	0	0	0	0
Peaxi162Scf00008g01924	0	0	0	0	0	0	0
Peaxi162Scf00008g01926	27.6517	23.6474	33.8033	37.0591	29.0934	56.2151	89.9716
Peaxi162Scf00008g02010	0	0	0	0	0	0	0
Peaxi162Scf00008g02013	1.24526	0	0	0	1.63132	0.274542	2.04816
Peaxi162Scf00008g02024	0	0	0	0	0	0	0
Peaxi162Scf00008g02025	22.8111	13.1291	26.0822	24.6435	38.5173	28.1228	36.9965
Peaxi162Scf00008g02027	0	0	0	0	0	0	0
Peaxi162Scf00008g02114	0	0	0	0	0	0	0
Peaxi162Scf00008g02117	1.85627	4.10622	1.26477	0	6.61568	1.31914	4.92689
Peaxi162Scf00008g02118	0	0	0	0	0	0	0
Peaxi162Scf00008g02124	0	3.53135	0	1.34531	5.19204	0	2.82475
Peaxi162Scf00008g02125	3.03661	7.19704	12.4136	4.65648	13.9145	6.47381	2.30278
Peaxi162Scf00008g02130	0	0	0	0	0	0	0
Peaxi162Scf00008g02131	0	0	0	0	0	0	0
Peaxi162Scf00008g02216	2.50828	3.84983	4.11187	3.40154	3.36209	6.83226	6.29076
Peaxi162Scf00008g02313	0	0	0	0	0	0	0
Peaxi162Scf00008g02314	0	0	0	0	0	0	0
Peaxi162Scf00008g02315	0	0	0	0	0	0	0
Peaxi162Scf00008g02420	7.83187	2.85675	0.381807	1.2192	2.70719	2.61713	2.29934
Peaxi162Scf00008g02421	19.0148	16.8323	12.8791	15.3733	23.0177	21.482	22.8692
Peaxi162Scf00008g02422	8.33011	7.12384	11.3496	12.5017	13.8833	4.25399	3.45361
Peaxi162Scf00008g02423	21.407	18.9944	31.4255	35.8004	82.7169	54.1695	79.5698
Peaxi162Scf00008g02424	4.34392	4.68444	3.55168	2.59045	2.32224	3.00979	1.15296
Peaxi162Scf00008g02524	11.7177	17.772	12.683	8.99556	25.5365	10.5263	12.2694
Peaxi162Scf00008g02527	1.2504	1.77517	1.24253	1.82327	5.82218	2.39447	1.84866
Peaxi162Scf00008g02716	3.99242	2.52329	2.05636	2.32046	6.89137	2.99076	2.16379
Peaxi162Scf00008g02916	1.92646	1.26093	1.82138	1.28986	0	0.559557	0
Peaxi162Scf00008g03113	0	0	0	0	0	0	0
Peaxi162Scf00008g03316	0	0	7.24143	9.22036	0	25.6678	1195.65
Peaxi162Scf00008g03317	18.4629	14.3925	11.8652	5.54635	13.9612	9.9633	7.58178
Peaxi162Scf00008g03318	18.4663	13.8105	14.9355	14.4614	12.2495	13.131	11.8851
Peaxi162Scf00008g03319	0	0	0	0	0	0	0
Peaxi162Scf00008g03325	14.3308	7.57855	11.3387	7.12624	16.309	13.1091	12.2178
Peaxi162Scf00008g03414	0.108598	0	0.66594	0	0	1.64826	8.90037
Peaxi162Scf00008g03415	20.0146	12.643	15.9359	18.9654	27.223	27.4989	20.92
Peaxi162Scf00008g03417	2.43931	0.901571	0.554008	1.61628	1.58066	1.15565	1.08151
Peaxi162Scf00008g03420	1.28218	4.03885	0	1.54795	5.98897	2.59404	7.08302
Peaxi162Scf00008g03516	3.12391	4.7011	0.845047	1.83647	4.87458	1.26938	3.1451
Peaxi162Scf00008g03517	7.14349	8.15382	9.363	6.52261	7.24916	7.24888	8.31724
Peaxi162Scf00008g03518	0	0	0	0	0.957397	0	0
Peaxi162Scf00008g03525	3.81695	0.607363	2.4207	2.1528	11.6107	5.69131	6.36608
Peaxi162Scf00008g03526	10.2132	1.37242	0	0.953899	1.49922	0.682039	0
Peaxi162Scf00008g03610	1.92455	0.659398	0	0	0	0	0
Peaxi162Scf00008g03714	9.41666	7.50871	3.26856	3.17203	3.71298	5.39918	2.71157
Peaxi162Scf00008g03715	13.9556	1.24229	9.15093	5.95085	12.2774	5.03142	3.78701
Peaxi162Scf00008g03716	0	0	0	5.65841	0	0	100.738
Peaxi162Scf00008g03717	7.99123	10.6006	6.88693	8.2496	6.24313	8.69732	9.88862
Peaxi162Scf00008g03911	21.1413	18.943	22.3823	17.9892	24.0466	17.4846	17.1774
Peaxi162Scf00008g04010	14.4854	18.8009	21.041	16.4259	22.5346	21.3359	32.2319
Peaxi162Scf00008g04011	6.18048	5.48693	6.99835	5.7365	8.14702	6.83005	11.5785
Peaxi162Scf00008g04311	7.8959	5.16639	13.285	6.33987	20.4278	12.9518	17.4605
Peaxi162Scf00008g04510	51.9912	26.9826	18.7198	18.5669	25.8037	20.3661	11.9017
Peaxi162Scf00008g04610	33.5748	58.9938	51.8941	49.8942	59.0331	56.0081	68.4645
Peaxi162Scf00008g04614	0.816573	0.732307	0	0.431716	0	0	0
Peaxi162Scf00008g04615	0	0	0	0	0	0	0
Peaxi162Scf00008g04616	0	0	0	0	0	0	0
Peaxi162Scf00008g04910	0	0	0	0	0	0	0
Peaxi162Scf00008g10013	0	0	0	0	0	0	0.405855
Peaxi162Scf00009g00007	24.2723	3.67741	0	4.34827	2.17779	1.79125	0.744569
Peaxi162Scf00009g00010	0	0	0	0	0	0	0
Peaxi162Scf00009g00019	113.93	84.6982	109.907	95.3064	105.015	111.532	145.596
Peaxi162Scf00009g00021	0	0	0	0	0	0	0
Peaxi162Scf00009g00022	0	0	0	0	0	0	0
Peaxi162Scf00009g00023	4.26395	0.807671	2.34805	0	0.834124	2.7555	0
Peaxi162Scf00009g00024	4.26119	1.80772	4.88488	10.4169	6.16223	20.7022	43.4969
Peaxi162Scf00009g00025	9.96029	12.4815	12.2394	6.2228	13.1153	8.46219	9.94174
Peaxi162Scf00009g00026	22.3167	16.23	30.327	14.7784	31.2155	14.8093	15.5074
Peaxi162Scf00009g00027	62.2473	47.5653	35.1108	28.6073	117.342	38.3764	32.9915
Peaxi162Scf00009g00042	0	0	0	0	0	0	0
Peaxi162Scf00009g00047	0.581563	2.41212	0	0	0	0	0.578842
Peaxi162Scf00009g00051	2.18108	2.64974	3.09777	6.80464	4.27544	3.48768	4.6194
Peaxi162Scf00009g00061	0.41951	1.03747	0.612422	0.362088	0.262275	0.571356	0.118554
Peaxi162Scf00009g00074	0	0	0	0	0	0	0
Peaxi162Scf00009g00079	3.67552	0.725359	1.79292	0	0	1.24666	8.53633
Peaxi162Scf00009g00081	0.973409	0.807473	0.884311	0.451471	2.71248	0.912503	2.65538
Peaxi162Scf00009g00082	9.22113	12.0203	16.7223	13.4518	12.2257	16.8717	28.2598
Peaxi162Scf00009g00087	5.45774	2.26368	0	1.62733	3.97866	0	0
Peaxi162Scf00009g00102	0.235825	0	2.89599	0	0	1.00395	0
Peaxi162Scf00009g00111	2.28056	2.93013	3.49619	0	0	2.69272	3.78315
Peaxi162Scf00009g00112	0.403731	1.0992	0.7633	0.679034	0.093932	1.10687	0.4845
Peaxi162Scf00009g00113	12.9529	15.8517	14.0333	17.5948	15.4457	11.1722	7.63009
Peaxi162Scf00009g00114	1.23492	2.24474	5.19376	2.521	3.46133	3.52428	1.86312
Peaxi162Scf00009g00115	0	0	0	0	0	0	0
Peaxi162Scf00009g00121	0	0	0	0	0	0	0
Peaxi162Scf00009g00132	5.55957	0.658834	4.87031	2.36814	1.54396	1.26992	0
Peaxi162Scf00009g00162	13.5112	9.52844	13.6635	5.60032	20.6311	10.1702	12.0779
Peaxi162Scf00009g00163	8.45589	5.20612	5.44839	6.83997	8.6816	9.28063	12.3838
Peaxi162Scf00009g00195	64.2955	102.335	102.107	61.8151	61.4615	92.3321	56.5575
Peaxi162Scf00009g00216	0	0	0	0	0	0	0
Peaxi162Scf00009g00217	40.7701	27.1932	36.2735	27.6324	64.861	31.6364	39.9938
Peaxi162Scf00009g00219	6.89931	8.58635	6.38599	6.20342	4.34396	8.77017	1.422
Peaxi162Scf00009g00221	9.70782	13.8782	11.6861	15.3844	4.58526	10.905	7.88682
Peaxi162Scf00009g00227	0.527248	0.777545	1.43697	0.558967	0.164013	1.0616	0
Peaxi162Scf00009g00228	0	0	0	0	0	0	0
Peaxi162Scf00009g00230	3.89628	4.6726	4.73698	5.26832	3.0605	5.50168	3.92199
Peaxi162Scf00009g00232	2.06885	2.00975	2.89576	2.03168	6.58131	2.2315	5.55354
Peaxi162Scf00009g00242	0	0	0	0	0	0	0
Peaxi162Scf00009g00245	20.654	9.59917	15.4601	8.00251	14.2867	12.7626	28.5359
Peaxi162Scf00009g00246	7.38132	25.28	52.1001	5.2118	17.3836	22.5759	15.2195
Peaxi162Scf00009g00262	0	0	0	0	0	0	0
Peaxi162Scf00009g00285	0	0	0	0	0	0	0
Peaxi162Scf00009g00286	0	0	0	0	0	0	0
Peaxi162Scf00009g00299	3.81161	3.54646	4.53959	19.41	6.88434	4.11663	0
Peaxi162Scf00009g00310	11.5927	9.8159	7.65904	10.0697	22.7122	5.66308	8.74423
Peaxi162Scf00009g00318	3.28621	3.60259	1.95792	1.87403	2.2256	4.02178	2.04014
Peaxi162Scf00009g00319	0	0	0.424884	0.741369	0	0	0
Peaxi162Scf00009g00321	33.79	24.7946	14.0981	24.3089	45.2992	26.1514	12.6454
Peaxi162Scf00009g00329	0	0	0	0	0	0	0
Peaxi162Scf00009g00333	12.597	18.3361	10.7946	9.09586	22.5305	18.3955	11.6906
Peaxi162Scf00009g00336	0	0	0	0	0	0	0
Peaxi162Scf00009g00337	18.3491	16.79	14.7861	10.1723	24.0507	26.7513	8.87461
Peaxi162Scf00009g00340	0	0	0	0	0	0	0
Peaxi162Scf00009g00342	0	0.284867	1.83946	0.356701	0	1.59409	0
Peaxi162Scf00009g00343	0	0	0	0	0	0	0
Peaxi162Scf00009g00345	0	0	0	0	0	0	0
Peaxi162Scf00009g00347	0.463618	0	0	0	0	0	0
Peaxi162Scf00009g00348	0	0.507378	0.416744	0.243165	2.39814	0	0
Peaxi162Scf00009g00351	0	0	0	0	0	0	0.796516
Peaxi162Scf00009g00374	0.768463	0.984199	0	0	1.15366	0	0
Peaxi162Scf00009g00421	0	0	0	0	0	0	0
Peaxi162Scf00009g00422	41.4769	25.5176	52.4529	51.7839	77.2199	77.7168	141.854
Peaxi162Scf00009g00423	0	0	0.212858	0	0	0	0
Peaxi162Scf00009g00426	9.49015	8.20533	10.1638	15.6954	38.9814	13.8316	19.2831
Peaxi162Scf00009g00431	11.2587	11.6595	31.9746	25.7759	40.9362	23.3038	55.04
Peaxi162Scf00009g00433	3.90791	1.64368	2.66398	0.568702	1.72702	2.16404	0.137844
Peaxi162Scf00009g00434	19.6284	15.9563	38.719	45.9602	73.1962	47.7455	80.9617
Peaxi162Scf00009g00519	2.19483	0.957524	3.63865	2.738	2.48976	3.02156	4.83972
Peaxi162Scf00009g00521	26.198	21.3901	26.801	23.3087	44.1485	16.2383	17.5305
Peaxi162Scf00009g00524	9.26184	7.08743	9.33069	6.99866	13.1685	11.5956	9.80313
Peaxi162Scf00009g00525	0	0	0	0	0	0	0
Peaxi162Scf00009g00526	4.10717	2.78791	5.43076	3.985	4.84845	5.67114	20.9125
Peaxi162Scf00009g00529	2.52383	1.34576	1.68916	1.08863	3.5332	2.90261	3.83147
Peaxi162Scf00009g00620	8.95793	7.37978	13.9278	7.87157	16.9423	7.36147	15.8666
Peaxi162Scf00009g00621	0	0	0	0	0	0	0
Peaxi162Scf00009g00623	0	0	0	0	0	0	0
Peaxi162Scf00009g00624	8.80198	6.76109	8.18447	6.631	10.4906	5.99554	7.10267
Peaxi162Scf00009g00629	0	0	0	0	0	0	0
Peaxi162Scf00009g00632	0	0	0	0	0	0	0
Peaxi162Scf00009g00711	0	0	0	0	0	0	0
Peaxi162Scf00009g00715	0	0	0	0	0	0	0
Peaxi162Scf00009g00811	68.5104	47.8903	36.7359	47.4241	53.138	45.1122	49.5964
Peaxi162Scf00009g00812	0.388445	1.28881	1.58804	0	1.88781	1.24236	4.63919
Peaxi162Scf00009g00813	7.72313	15.5002	32.722	21.1342	38.6842	17.2485	25.3322
Peaxi162Scf00009g01010	5.91969	5.03862	6.50065	5.66985	8.33368	12.3617	10.3974
Peaxi162Scf00009g01011	5.10759	4.29747	3.91253	5.2142	9.78598	4.75113	4.93095
Peaxi162Scf00009g01223	0	0	0	0	0	0	0.184866
Peaxi162Scf00009g01231	1.33862	0.282352	0.173959	0.825008	0.957823	0.829642	0.966815
Peaxi162Scf00009g01232	2.43642	2.63619	3.89964	3.28645	8.4733	6.10044	9.71209
Peaxi162Scf00009g01233	13.2089	4.73716	5.92851	4.41597	11.8988	3.51077	5.15472
Peaxi162Scf00009g01411	0	0	0	0	0	0	0
Peaxi162Scf00009g01415	35.546	24.606	37.1346	43.5657	46.7758	45.7354	35.6077
Peaxi162Scf00009g01514	0	0	0	0	0	0	0
Peaxi162Scf00009g01523	389.789	368.707	334.069	458.691	292.915	412.715	461.097
Peaxi162Scf00009g01526	0	0	0	0	0.323266	1.06356	0
Peaxi162Scf00009g01530	0.915493	1.98291	0.467829	0	0.122791	0.121985	0.556864
Peaxi162Scf00009g01531	1.38773	2.19714	2.88049	2.26415	3.00536	2.3173	7.99487
Peaxi162Scf00009g01533	4.94114	2.681	2.98735	3.40064	2.32286	3.80214	6.02763
Peaxi162Scf00009g01534	0.068904	0.284033	0	0.073464	0.069119	0	0.781434
Peaxi162Scf00009g01535	0.621269	0.377075	0.338848	0.664329	0.803892	0	1.15497
Peaxi162Scf00009g01714	0	0	0	0	0	0	0
Peaxi162Scf00009g01717	0	0	0	0	0	0	0
Peaxi162Scf00009g01813	11.5546	11.1447	8.37249	13.0708	8.03203	10.8395	8.19853
Peaxi162Scf00009g01815	5.8191	3.80525	10.5046	8.57878	8.02343	12.9699	11.2477
Peaxi162Scf00009g01816	70.8294	39.6765	17.5468	36.1255	65.3787	39.2141	20.8092
Peaxi162Scf00009g01818	0.543754	0.900854	4.99455	2.59045	3.16669	3.94466	0
Peaxi162Scf00009g01919	0.086105	0.285708	0	0	0	0	0
Peaxi162Scf00009g01921	15.6856	21.4959	16.8131	16.1039	26.8736	21.1202	23.9005
Peaxi162Scf00009g01923	5.66619	1.31786	2.17822	4.81894	7.13975	2.1935	8.71885
Peaxi162Scf00009g01926	0	0	0	0	0	0	0
Peaxi162Scf00009g01927	35.5754	11.9302	2.77708	0.726649	21.4102	2.49319	1.64976
Peaxi162Scf00009g02017	0	0	0	0	0	0	0
Peaxi162Scf00009g02022	1.64995	1.86024	1.4076	1.24362	1.34739	1.69173	4.31064
Peaxi162Scf00009g02023	0	0	0	0	0	0	0
Peaxi162Scf00009g02110	0	0	0	0	0	0	0
Peaxi162Scf00009g02111	0	0	0	0	0	0	0
Peaxi162Scf00009g02215	0	0	0	0	0	0	0
Peaxi162Scf00009g02216	0	0	0	0	0	0	0
Peaxi162Scf00009g02316	0	0	0	0	0	0	0
Peaxi162Scf00009g02317	0	0	0.223348	0	0	0	0
Peaxi162Scf00009g02418	0	0	0	0	0	0	0
Peaxi162Scf00009g02419	1.2451	0	17.6892	6.20864	4.21652	6.47381	2.30278
Peaxi162Scf00009g02523	0	0	0	0	0	0	0
Peaxi162Scf00009g02525	0	0	0	0	0	0	0
Peaxi162Scf00009g02526	0	0	0	0	0	0	0
Peaxi162Scf00009g02527	358.304	293.936	251.63	221.028	254.824	224.714	167.044
Peaxi162Scf00009g02529	0	0	0	0	0	0	0
Peaxi162Scf00009g02530	1.77233	3.07449	1.77064	2.34674	5.85496	1.75046	5.57693
Peaxi162Scf00009g02532	7.0684	11.7269	57.7928	16.8607	41.2226	30.1385	0
Peaxi162Scf00009g02613	2.65381	2.59803	6.13011	3.11918	7.73597	4.49511	4.30053
Peaxi162Scf00009g02614	23.0969	19.1596	15.7371	0	0	28.7238	0
Peaxi162Scf00009g02720	0	0	0	0	0	0	0
Peaxi162Scf00009g02721	0	0	0	0	0	0	0
Peaxi162Scf00009g02910	0	0	0	0	0	0	0
Peaxi162Scf00009g03018	5.30916	4.00067	11.4005	10.3694	12.8524	5.94067	0.70597
Peaxi162Scf00009g03021	5.95668	5.41703	8.3491	7.53796	11.5802	5.94318	13.0998
Peaxi162Scf00009g03319	3.01508	1.52872	2.83125	0.299867	5.20211	0.245554	1.25365
Peaxi162Scf00009g03411	0	0	0	0	0	0	0
Peaxi162Scf00009g03412	0	0	0	0	0	0	0
Peaxi162Scf00009g03513	0	0	0	0	0	0	0
Peaxi162Scf00009g04013	0.6285	1.04272	0	0.249866	0.306017	0.669956	0
Peaxi162Scf00009g10337	0	11.0168	1.67227	0	4.37806	0.845162	2.24186
Peaxi162Scf00010g00005	0	0	0	0	0	0	0
Peaxi162Scf00010g00018	0	0	0	0	0	0	0
Peaxi162Scf00010g00022	0.337147	0	0.229715	0	0.59781	0.343678	0.298284
Peaxi162Scf00010g00028	0	0	0	0	0	0	0
Peaxi162Scf00010g00029	23.9008	33.4863	22.1228	40.8765	33.3154	33.2309	22.7835
Peaxi162Scf00010g00056	8.01056	7.5943	9.74644	6.36935	5.1908	10.7753	14.1744
Peaxi162Scf00010g00062	9.4246	10.0637	7.61882	5.61791	10.0608	8.96592	11.7023
Peaxi162Scf00010g00072	0	0	0	0	0	0	0
Peaxi162Scf00010g00077	0	0	0	0	5.36744	0	0
Peaxi162Scf00010g00079	0	0	0	0	0	0	0
Peaxi162Scf00010g00091	0	0	1.93369	0	0.919513	0.252102	0
Peaxi162Scf00010g00107	0.290148	1.62839	19.2737	4.3133	2.54343	2.76623	0.52839
Peaxi162Scf00010g00116	1.50592	0.667919	5.7524	1.37296	2.78745	3.0319	0
Peaxi162Scf00010g00147	0	0	0	0	0	0	0
Peaxi162Scf00010g00148	0	0	0	0	0	0	0
Peaxi162Scf00010g00153	0	0	0	0	0	0	0
Peaxi162Scf00010g00177	0	0	0	0	0	0	0
Peaxi162Scf00010g00181	0	0	0	0	0	0	0
Peaxi162Scf00010g00197	4.09331	10.1866	0	0	1.98933	0	0
Peaxi162Scf00010g00269	0.831453	0	0.336936	0	0	0	8.62779
Peaxi162Scf00010g00283	15.0036	17.6772	23.147	27.5805	23.032	25.9912	23.647
Peaxi162Scf00010g00306	0	0	0	0	0	0	0
Peaxi162Scf00010g00308	1.67788	0	0	8.54225	13.8884	0.770515	1.55412
Peaxi162Scf00010g00309	2.63078	1.21631	0	2.40457	1.41574	2.34446	0.486466
Peaxi162Scf00010g00342	0	0	0	0	0	0	0
Peaxi162Scf00010g00344	15.344	5.15037	0	0.933352	0	2.50257	0
Peaxi162Scf00010g00351	78.8714	46.2877	15.9715	68.2393	101.674	86.372	84.0942
Peaxi162Scf00010g00361	0	0.377281	0	0.542445	4.76417	0.527441	3.31968
Peaxi162Scf00010g00362	0	0.270809	0	0	0	0	0
Peaxi162Scf00010g00373	0	0	0	0	0	0	0
Peaxi162Scf00010g00374	0	0	0.765622	0	0	0	0
Peaxi162Scf00010g00512	0	0	0	0	0	0	0.999321
Peaxi162Scf00010g00516	9.04847	5.47576	5.91635	11.6925	22.7424	9.93517	11.8512
Peaxi162Scf00010g00517	5.84573	1.98292	5.52285	7.72229	8.63137	6.7258	6.11923
Peaxi162Scf00010g00610	4.46751	4.44713	1.22056	3.90743	9.55325	4.44471	10.1874
Peaxi162Scf00010g00611	0	0	0	0	0	0	0
Peaxi162Scf00010g00813	0	0	0	0	0	0	0
Peaxi162Scf00010g00814	2.87951	1.99097	10.0522	11.8815	3.75859	4.83892	5.20466
Peaxi162Scf00010g00815	0	0	0	0	0	0	0
Peaxi162Scf00010g00816	0	0.328085	0	0.152334	0	1.53317	0.219363
Peaxi162Scf00010g00917	0	0	0	0	0	0.681766	0
Peaxi162Scf00010g00918	0	0	0	0	0	0	0
Peaxi162Scf00010g00920	0	0	0	0	0	0	0
Peaxi162Scf00010g00921	0	0	0	0	0	0	0
Peaxi162Scf00010g01113	0	0	0	0	0	0	0
Peaxi162Scf00010g01114	7.26506	6.87306	3.09303	13.2772	14.9867	10.8131	14.1765
Peaxi162Scf00010g01210	0	0	0	0	0	0	0
Peaxi162Scf00010g01213	0	0	0	0	0	0	0
Peaxi162Scf00010g01318	0	0	0	0	0	0	0
Peaxi162Scf00010g01319	0	0	0	0	0	0	0
Peaxi162Scf00010g01323	0	0	0	0	0	0	0
Peaxi162Scf00010g01515	0	0	0	0	0	0	0
Peaxi162Scf00010g01615	0	0	0.905294	0	0	0	0
Peaxi162Scf00010g01910	0	0	0	0	0	0	0
Peaxi162Scf00010g01919	26.3262	21.5326	31.8279	32.3571	47.0943	46.2314	38.1686
Peaxi162Scf00010g02017	0.626035	0	1.27965	0	0	0.222443	0.553872
Peaxi162Scf00010g02712	0.798815	4.93726	1.99387	2.45324	7.1217	3.5638	3.72494
Peaxi162Scf00010g02811	1.54776	0	0	5.55626	0	3.15487	0.625293
Peaxi162Scf00010g03010	23.2128	28.9783	30.2176	22.9372	31.9272	34.6314	29.434
Peaxi162Scf00010g03311	0	0	0	0	0	0	0
Peaxi162Scf00010g03312	0	0	0	0	0	0	0
Peaxi162Scf00010g03410	0.926702	1.00856	2.52889	1.10115	1.71204	0.967537	1.65174
Peaxi162Scf00010g03612	0.539091	1.07858	0	0.431432	4.85169	0.985651	3.77862
Peaxi162Scf00011g00014	21.0743	21.0586	27.714	22.647	37.8085	24.1996	26.3257
Peaxi162Scf00011g00016	19.6912	9.61645	5.68831	8.52046	13.2518	11.2299	19.7412
Peaxi162Scf00011g00029	2.92027	3.12235	9.01257	7.47134	11.9556	4.93239	11.095
Peaxi162Scf00011g00030	6.56471	5.68453	11.6506	6.49033	8.85616	8.50575	8.17238
Peaxi162Scf00011g00031	8.25795	3.11165	13.2911	1.8051	11.6519	6.54111	5.43238
Peaxi162Scf00011g00032	23.7168	32.0551	25.9133	23.228	27.9602	29.6047	45.5792
Peaxi162Scf00011g00033	0	0	0	0	0	0	0
Peaxi162Scf00011g00034	1.59255	1.79688	2.43132	1.8672	0.936745	1.87793	2.06296
Peaxi162Scf00011g00045	3.62593	2.11361	1.60251	1.87009	2.09558	3.44725	1.82074
Peaxi162Scf00011g00061	11.6425	6.59381	0	3.68683	8.32768	2.99593	2.77619
Peaxi162Scf00011g00065	1.74175	1.57622	2.3094	0.85201	4.00294	1.69358	3.31238
Peaxi162Scf00011g00077	0.967509	0.802579	0	6.92268	5.64247	10.5609	8.98784
Peaxi162Scf00011g00085	0	0	0	0	1.2364	0	0
Peaxi162Scf00011g00092	1.26802	0.893121	0.826392	0.352541	1.38503	3.07076	0
Peaxi162Scf00011g00097	4.14838	2.35052	1.11627	2.93691	8.45094	3.99283	4.43934
Peaxi162Scf00011g00117	0.849674	0	1.44067	2.10153	0	4.57997	0.935347
Peaxi162Scf00011g00123	0.594368	0.271965	4.88546	0.313175	6.13423	3.23601	0.857275
Peaxi162Scf00011g00124	0	0	0	0	0	0	0
Peaxi162Scf00011g00133	7.79366	14.0796	9.85772	9.09777	5.46235	7.796	3.88544
Peaxi162Scf00011g00134	0	0	0	0	0	0	0
Peaxi162Scf00011g00136	2.09274	1.23649	0.823712	2.69439	6.82076	3.5958	3.68539
Peaxi162Scf00011g00138	0.593167	0.092839	0	0.113967	0	0.407435	0.241608
Peaxi162Scf00011g00139	8.09148	3.21702	5.3316	6.63052	15.9408	12.6452	5.8656
Peaxi162Scf00011g00155	0	2.45233	0	6.69819	0	1.57564	0
Peaxi162Scf00011g00157	7.60822	3.09173	2.84139	2.4842	3.41483	3.17322	2.92056
Peaxi162Scf00011g00159	0	0	0	0.226665	0	0	0
Peaxi162Scf00011g00172	1.27304	0.211205	0	0	0.371215	0	0
Peaxi162Scf00011g00173	6.46549	9.41437	10.1471	10.9006	23.2033	14.3739	27.3539
Peaxi162Scf00011g00177	0	0	0	0	0	0	0
Peaxi162Scf00011g00188	5.45281	6.68541	12.2367	15.9944	12.2841	4.02836	0
Peaxi162Scf00011g00193	4.82212	17.1848	37.4757	15.5218	11.0566	26.3389	43.5868
Peaxi162Scf00011g00203	0	0	0	0	0	0	0
Peaxi162Scf00011g00209	0	0	0	0	0	0	0
Peaxi162Scf00011g00216	146.041	199.5	123.724	310.66	341.267	238.509	324.331
Peaxi162Scf00011g00224	4.66099	5.15526	25.0686	106.836	6.41814	15.5157	29.4827
Peaxi162Scf00011g00232	0	0	0	0	0	0	0
Peaxi162Scf00011g00236	0	0	0	0	0	0	0
Peaxi162Scf00011g00238	5.96113	0	0	6.82533	13.6742	6.73558	16.1384
Peaxi162Scf00011g00239	0	0.277622	0.342045	0.598736	0	4.28098	0.222071
Peaxi162Scf00011g00241	0	0	0	0	0	0	0
Peaxi162Scf00011g00242	0	0.294606	1.45188	0.635367	0.690402	0.56786	0
Peaxi162Scf00011g00243	8.2008	4.07914	15.8331	7.55383	21.1344	14.0892	11.8163
Peaxi162Scf00011g00245	0	0	0	0	0	0	0
Peaxi162Scf00011g00255	0	0	0	0	0	0	0
Peaxi162Scf00011g00263	1.20931	1.95741	1.55164	0.521273	1.47739	1.93816	1.11094
Peaxi162Scf00011g00268	0	0	0	0	0	0	0
Peaxi162Scf00011g00271	0	0	0	0	0	0	0
Peaxi162Scf00011g00279	17.6077	14.7393	17.0344	16.7019	29.5736	26.742	36.6933
Peaxi162Scf00011g00282	0	0	0	0	0	1.08407	0
Peaxi162Scf00011g00292	31.8038	21.8682	46.1323	34.6714	65.039	30.3463	76.1711
Peaxi162Scf00011g00293	0	0	0	0	0	0	0
Peaxi162Scf00011g00321	15.7262	3.85662	7.50092	6.83735	7.16138	11.5252	14.2901
Peaxi162Scf00011g00323	0.253395	0	0	0.302219	0.492596	0	0.33628
Peaxi162Scf00011g00326	8.36829	13.8125	8.30884	0	4.96344	0.94184	14.5946
Peaxi162Scf00011g00352	0	0	0	2.55459	0.553677	0	0
Peaxi162Scf00011g00355	15.0989	10.1051	10.4051	10.029	13.0919	9.09176	10.094
Peaxi162Scf00011g00356	0	0	0	0	0	0	0
Peaxi162Scf00011g00357	188.747	52.9054	0	19.0165	134.568	21.7815	0
Peaxi162Scf00011g00358	2.43133	1.73813	0	2.45866	4.38581	3.40321	0.716553
Peaxi162Scf00011g00359	17.2442	11.1146	14.25	16.6886	34.323	16.4685	27.0133
Peaxi162Scf00011g00361	1.00784	0.48533	0	1.06368	0	0.316888	0
Peaxi162Scf00011g00362	15.8588	9.89915	9.57877	14.0654	17.0379	17.7781	18.3242
Peaxi162Scf00011g00363	2.03489	4.42777	2.75931	1.33814	1.3614	2.69264	1.08286
Peaxi162Scf00011g00365	0	0	0	0	0	0	0
Peaxi162Scf00011g00367	0	0	0	0	0	0	0
Peaxi162Scf00011g00368	0	0	0	0	0	0	0
Peaxi162Scf00011g00413	0	0	0	0	0	0	0
Peaxi162Scf00011g00421	97.4299	110.972	136.858	133.618	180.524	112.683	136.674
Peaxi162Scf00011g00425	35.9184	20.4393	33.7464	20.658	32.8813	30.7059	28.382
Peaxi162Scf00011g00427	3.14002	3.36448	13.4154	2.23464	5.08122	6.03314	2.47443
Peaxi162Scf00011g00428	98.7875	76.956	97.6496	115.672	128.895	129.88	172.634
Peaxi162Scf00011g00430	59.9696	22.3624	4.14372	7.02994	9.55765	6.82911	1.51167
Peaxi162Scf00011g00432	0	0	0	0	0	0	0
Peaxi162Scf00011g00511	0.848364	6.52073	12.9208	9.8444	23.064	11.3573	10.7633
Peaxi162Scf00011g00526	10.3225	9.93446	7.2879	6.56747	10.9729	8.40756	8.39283
Peaxi162Scf00011g00530	0	0.936206	2.56843	0.899449	2.66183	0.931622	1.09033
Peaxi162Scf00011g00531	4.46911	1.10571	3.18111	0	0	1.23889	2.54847
Peaxi162Scf00011g00533	9.98564	5.7797	4.12643	1.75525	9.74866	4.31955	1.72956
Peaxi162Scf00011g00534	7.35897	10.4183	17.1296	19.9669	11.7225	20.1161	19.1843
Peaxi162Scf00011g00627	16.8655	19.1014	52.0587	29.6744	49.5381	48.0007	55.9562
Peaxi162Scf00011g00635	2.08966	1.57162	3.61694	1.97189	3.79572	1.79488	3.7224
Peaxi162Scf00011g00636	6.31253	9.82258	10.3531	7.81048	12.1244	7.59123	10.5789
Peaxi162Scf00011g00639	0.725632	0.752418	0.619236	1.02772	0.908675	1.10265	1.69221
Peaxi162Scf00011g00713	0	0	0	0	0	0	0
Peaxi162Scf00011g00738	17.5043	10.2611	14.7326	17.1925	23.0602	12.8169	12.6178
Peaxi162Scf00011g00739	0	0	0	0	0	0	0
Peaxi162Scf00011g00741	0	0	0	0	0	0	0
Peaxi162Scf00011g00742	3.79959	4.63817	11.2802	5.53967	13.8937	8.17236	18.2491
Peaxi162Scf00011g00743	27.4622	17.1561	13.6651	15.0672	25.0503	18.3787	15.665
Peaxi162Scf00011g00744	0	0	0	0	0	0	0
Peaxi162Scf00011g00745	0.344644	0.228714	0.422682	0.205525	0	0.514327	0.228688
Peaxi162Scf00011g00747	2.44465	1.29362	4.44454	4.01591	3.62139	1.04965	2.16245
Peaxi162Scf00011g00748	0	0	0	0	0	0	0
Peaxi162Scf00011g00750	5.49411	2.77794	6.32005	3.86276	5.50553	5.80931	3.46405
Peaxi162Scf00011g00818	224.92	245.19	213.716	201.936	270.336	192.6	143.959
Peaxi162Scf00011g00819	25.3866	37.804	44.5088	43.4538	61.3296	59.0057	56.7881
Peaxi162Scf00011g00820	0	0	0	0	0	0	0
Peaxi162Scf00011g00821	0	0	0	0	0	0	0
Peaxi162Scf00011g00933	10.6535	8.67747	7.31909	5.04167	14.1161	5.3439	10.208
Peaxi162Scf00011g00934	7.82619	2.7694	0	1.64731	0	0.799242	0.789036
Peaxi162Scf00011g00937	4.63682	8.79174	14.8939	6.32027	3.8631	6.35485	12.307
Peaxi162Scf00011g00938	26.8542	20.5706	16.8618	16.2793	15.8206	19.2896	23.6514
Peaxi162Scf00011g00939	44.6299	0	0	64.1836	186.152	71.0594	66.2441
Peaxi162Scf00011g00940	5.81694	5.55021	3.54381	4.18917	8.08775	4.40045	8.37269
Peaxi162Scf00011g00941	55.3153	35.8921	57.9566	36.8696	57.74	49.1513	55.294
Peaxi162Scf00011g00942	17.1297	10.8896	21.3779	13.5869	18.6133	17.9292	18.3848
Peaxi162Scf00011g01013	0	0	0	0	9.54879	0	0
Peaxi162Scf00011g01119	0	0	0	0	0	0	0
Peaxi162Scf00011g01123	3.7658	1.18209	2.60817	2.60739	2.0687	1.29339	3.98259
Peaxi162Scf00011g01124	0	0	0	0	0	0	0
Peaxi162Scf00011g01125	7.27097	11.2735	6.40553	6.74611	2.55607	4.84166	3.70139
Peaxi162Scf00011g01126	13.9896	12.7806	2.3319	4.03433	3.47097	4.50294	12.2673
Peaxi162Scf00011g01219	3.78926	4.52676	0	0.491277	0	1.07759	0
Peaxi162Scf00011g01221	21.8181	16.7406	22.0278	19.978	24.393	36.0619	25.7077
Peaxi162Scf00011g01224	1.86277	0.309045	0.380759	0	0.543178	0.198563	0.988827
Peaxi162Scf00011g01318	14.8386	11.2326	10.6065	8.24481	13.2247	6.63523	6.70431
Peaxi162Scf00011g01319	1.73848	4.1475	12.1015	0	0	0	0
Peaxi162Scf00011g01324	3.31304	5.92307	3.55331	2.15452	6.89641	4.15224	3.64902
Peaxi162Scf00011g01325	0	0	3.40238	5.69774	4.77392	2.72546	2.76166
Peaxi162Scf00011g01411	27.9399	19.809	4.95027	6.69494	2.56339	7.1037	14.5212
Peaxi162Scf00011g01421	0	0	0	0	0	0	0
Peaxi162Scf00011g01422	0	0	0	0	0	0	0
Peaxi162Scf00011g01423	58.5739	43.7688	29.4075	25.728	38.1765	30.7919	22.0579
Peaxi162Scf00011g01424	0	0	0	0	0	0	0
Peaxi162Scf00011g01425	83.6575	58.1611	78.1829	76.3604	170.077	102.728	118.834
Peaxi162Scf00011g01426	8.38656	7.6979	8.75724	10.1653	13.9253	10.1497	17.1155
Peaxi162Scf00011g01430	0	0	0	0	0	0	0
Peaxi162Scf00011g01434	6.20767	3.17998	5.44291	5.0299	11.2305	4.44074	6.00008
Peaxi162Scf00011g01437	17.256	15.2032	14.6066	10.8428	29.2075	15.6734	19.1886
Peaxi162Scf00011g01513	0	0	0.394095	0	0	0	0
Peaxi162Scf00011g01522	160.161	58.2641	7.49407	6.9497	36.2928	9.54497	3.04369
Peaxi162Scf00011g01528	38.5684	34.6202	19.1618	25.9433	36.7588	20.8531	24.9675
Peaxi162Scf00011g01530	7.33973	6.08853	22.5042	6.56546	12.4848	8.80184	9.74051
Peaxi162Scf00011g01534	19.4682	23.2587	24.0248	29.4425	47.9284	31.4551	46.437
Peaxi162Scf00011g01537	7.74871	5.15117	8.09899	5.74122	12.1807	8.13284	12.9089
Peaxi162Scf00011g01538	207.75	182.179	191.125	185.333	250.133	200.488	200.487
Peaxi162Scf00011g01540	7.61069	7.7612	8.65596	5.22145	15.6699	11.9775	12.4383
Peaxi162Scf00011g01619	44.8529	29.061	42.7222	43.7276	89.5867	43.9172	48.6439
Peaxi162Scf00011g01628	9.72969	9.97683	9.38737	9.20866	8.75785	9.62798	19.6604
Peaxi162Scf00011g01631	0.665888	0	0	1.27536	4.94107	3.04563	0
Peaxi162Scf00011g01634	3.11969	3.10546	5.10145	2.65771	7.36419	3.51549	5.32302
Peaxi162Scf00011g01635	3.14693	0.508413	3.65537	4.04781	6.01744	2.30239	3.29717
Peaxi162Scf00011g01639	13.7639	12.6874	16.4658	8.65595	14.4266	16.3061	10.9379
Peaxi162Scf00011g01641	11.9729	7.43805	3.16786	12.0896	13.5241	15.8485	32.3745
Peaxi162Scf00011g01642	14.5224	22.9202	7.58916	7.44902	9.25461	15.0583	12.6586
Peaxi162Scf00011g01724	4.94307	6.24381	1.7896	3.81266	4.78445	8.52456	2.3453
Peaxi162Scf00011g01726	1.23298	0	0	0.154795	0.756916	0	0
Peaxi162Scf00011g01728	0	0	0	0	0	0	0
Peaxi162Scf00011g01729	0	0	0	0	0	0	0
Peaxi162Scf00011g01832	21.4201	22.081	24.364	19.433	33.734	22.5987	33.485
Peaxi162Scf00011g01833	3.29229	2.56444	9.30128	6.71713	14.8882	5.93164	13.577
Peaxi162Scf00011g01839	0	0	0	0	0	0	0
Peaxi162Scf00011g01842	0	0	0	0.537848	0	0.480703	1.19693
Peaxi162Scf00011g01843	3.75437	2.92165	4.14403	5.02231	8.42788	5.5463	6.13665
Peaxi162Scf00011g01844	0	0	0	0	0	0	0
Peaxi162Scf00011g01846	0	0	0	4.86814	2.20637	0	0
Peaxi162Scf00011g01847	22.5217	21.9407	25.3878	22.2924	44.6263	30.5143	36.35
Peaxi162Scf00011g01920	4.54907	5.3235	5.29735	7.06065	10.7453	6.61302	5.5778
Peaxi162Scf00011g01923	13.054	8.30813	13.7997	13.2611	16.7502	15.8265	17.7517
Peaxi162Scf00011g01924	15.4398	17.3026	13.5441	15.5243	20.0349	19.5583	25.9802
Peaxi162Scf00011g01927	10.5294	9.09076	9.86332	8.77639	16.2692	11.7243	16.682
Peaxi162Scf00011g02012	3.34628	3.57504	5.46858	6.16306	9.76809	8.66688	13.7999
Peaxi162Scf00011g02118	0	0.303903	1.4977	1.23489	1.24633	1.46445	3.34722
Peaxi162Scf00011g02119	4.64204	1.72924	4.10765	2.17715	5.17174	3.22918	3.08616
Peaxi162Scf00011g02814	0	0	0	0	0	0	0
Peaxi162Scf00011g02911	14.8078	6.26975	1.73704	2.40487	4.58843	3.18123	1.22958
Peaxi162Scf00011g03111	0	0	0	0	0	0	0
Peaxi162Scf00011g10241	0	0	0	0	0	0	0
Peaxi162Scf00012g00008	0	0	0	0	3.26352	0	3.83205
Peaxi162Scf00012g00036	0	0	0	0	0	0	0
Peaxi162Scf00012g00102	0	0	0.70804	0	1.53527	0	0.364885
Peaxi162Scf00012g00108	0.269688	0	0	0	0	0	0
Peaxi162Scf00012g00141	0.660575	0.365312	0	0	0	0	0.292215
Peaxi162Scf00012g00153	3.10309	1.00486	2.79601	1.63096	2.95388	1.94291	0.403003
Peaxi162Scf00012g00161	0	0	0	0	0	0	0
Peaxi162Scf00012g00179	4.5497	3.2552	2.83167	3.24483	5.63867	2.80526	2.88611
Peaxi162Scf00012g00201	0	0	0	0	0	0	0
Peaxi162Scf00012g00206	0	0	2.37749	0	0	0.309961	0.385895
Peaxi162Scf00012g00231	2.69693	1.95422	3.43799	1.59081	2.12779	0.718012	0.558531
Peaxi162Scf00012g00241	18.7766	18.8482	16.3141	23.5154	39.3722	21.2909	12.1556
Peaxi162Scf00012g00249	2.26438	0.938758	0.231426	1.48909	2.86123	1.20577	0.751263
Peaxi162Scf00012g00254	0	0	0.516838	0	0	0.405091	0
Peaxi162Scf00012g00269	0	0	0	0	0	0	0
Peaxi162Scf00012g00273	0	0	0	0	0	0	0
Peaxi162Scf00012g00283	0	0	0	0	0	0	0
Peaxi162Scf00012g00295	0	0	0	0	0	0	0
Peaxi162Scf00012g00308	0	19.4514	0	0	116.725	0	0
Peaxi162Scf00012g00314	0	0	0	0	0	0	0
Peaxi162Scf00012g00326	0	0	0	0	0	0	0
Peaxi162Scf00012g00336	0	0	0	0	0	0	0
Peaxi162Scf00012g00347	0	0	0	0	0	0	0
Peaxi162Scf00012g00353	0.275003	0.456247	0	0	0	0	0
Peaxi162Scf00012g00356	0	0	0	0	0	0	0
Peaxi162Scf00012g00364	0	0	0	0	0	0	0
Peaxi162Scf00012g00388	0	0	0	0	0	0	0
Peaxi162Scf00012g01425	13.8752	12.5144	7.05075	8.35732	9.54031	9.06521	7.00232
Peaxi162Scf00012g01429	0	0	0	0	0	0	0
Peaxi162Scf00012g01521	0.712039	0.236263	0	0.564572	0	0	0.944943
Peaxi162Scf00012g01522	1.21816	1.36945	2.74841	0.267864	0	3.04567	1.26583
Peaxi162Scf00012g01813	23.9996	7.02176	4.27381	4.39169	12.4602	5.37124	1.55923
Peaxi162Scf00012g01814	0	0	0	0	0	0	0
Peaxi162Scf00012g01919	0	0.218524	0	0.314188	0	0	0
Peaxi162Scf00012g01921	17.1224	28.4071	29.1659	30.6323	30.5118	39.5455	30.2974
Peaxi162Scf00012g01926	1.65782	0.559357	1.02849	1.18186	2.11127	2.28603	0.893174
Peaxi162Scf00012g01927	0	0	0	0	0	0	0
Peaxi162Scf00012g02112	1.75225	1.07103	0.942372	0.831869	0.807211	1.37625	1.70198
Peaxi162Scf00012g02113	13.9571	5.70449	11.7239	15.4271	21.6439	13.6135	13.268
Peaxi162Scf00012g02419	1.04404	1.59562	0	0.631262	0	0.970827	1.28513
Peaxi162Scf00012g02522	42.7653	39.4998	36.5527	39.4908	43.0692	38.3112	39.7296
Peaxi162Scf00012g02523	4.1704	5.49269	0.384066	1.37272	5.29411	3.28992	1.1141
Peaxi162Scf00012g02716	0	0	0	0	0	0	0
Peaxi162Scf00012g02722	0	0	0	1.08912	0.080813	0	0
Peaxi162Scf00012g03011	0	0	0	0	0	0	0
Peaxi162Scf00012g03212	5.93801	5.75981	10.4848	7.27963	7.58216	5.90536	8.65056
Peaxi162Scf00012g03214	0.151604	0.628802	0	0	0	0	0
Peaxi162Scf00012g03216	0	0	0	0	0	0	0
Peaxi162Scf00012g03512	0	0	0	0	0	0	0
Peaxi162Scf00013g00004	1.37331	1.44592	2.95393	2.42892	3.39921	2.75781	2.09242
Peaxi162Scf00013g00006	13.0626	7.05357	6.69639	7.60621	13.1595	10.295	10.0017
Peaxi162Scf00013g00007	82.736	97.1601	90.257	82.0475	86.7399	87.1107	95.9183
Peaxi162Scf00013g00025	5.70925	4.5151	7.25693	7.43384	13.6589	7.93409	13.7079
Peaxi162Scf00013g00028	0.29862	1.35924	0.782001	0.244903	0	1.11221	0
Peaxi162Scf00013g00031	5.67937	6.13096	7.64112	5.388	10.8749	2.69011	5.71138
Peaxi162Scf00013g00033	2.0983	1.57634	1.87206	1.53519	3.48169	1.26944	3.017
Peaxi162Scf00013g00034	0	0	0	0	0	0	0
Peaxi162Scf00013g00036	14.6017	6.20502	0	1.63223	12.7534	0.922939	3.79353
Peaxi162Scf00013g00037	3.85165	3.60795	8.07661	9.73807	15.1718	8.24026	12.3415
Peaxi162Scf00013g00038	0	0	0	0	0	0	0
Peaxi162Scf00013g00047	0	0	2.0806	0.637161	0.398356	0.115568	0
Peaxi162Scf00013g00048	46.0795	15.618	3.43703	3.32864	11.106	4.76577	0
Peaxi162Scf00013g00051	0.148323	0.343393	1.89597	1.95098	4.59188	1.12989	0.764751
Peaxi162Scf00013g00052	0	0	0	0	0	0	0
Peaxi162Scf00013g00053	0	0	0	0	0	0	0
Peaxi162Scf00013g00055	0	0	0	0	0	0	0
Peaxi162Scf00013g00059	0	0	0.826103	0	0.523773	0	0.357563
Peaxi162Scf00013g00069	5.45172	5.52876	4.98973	6.91803	11.1959	8.8159	8.83389
Peaxi162Scf00013g00072	0	0	0	0	0	0	0
Peaxi162Scf00013g00075	4.14963	6.712	4.33365	4.31341	5.75284	7.95372	9.11389
Peaxi162Scf00013g00082	3.3675	3.20559	0.384427	0.395494	1.65929	0.429675	0.540063
Peaxi162Scf00013g00084	1.41555	0.472432	2.48327	2.47544	0	1.66445	0
Peaxi162Scf00013g00094	0	0	0	0	0	0	0
Peaxi162Scf00013g00098	0	0	1.35963	0	0	0	0
Peaxi162Scf00013g00103	0	0	0.572475	0	2.72224	0	0
Peaxi162Scf00013g00106	0.569213	0	1.08644	0	0	0	0
Peaxi162Scf00013g00122	4.93446	4.31612	5.40988	6.65401	9.59809	8.99261	9.09771
Peaxi162Scf00013g00124	98.316	77.6865	77.9474	79.4361	98.8898	71.8385	62.7924
Peaxi162Scf00013g00129	4.39978	5.42096	3.11526	3.13865	4.02993	1.04842	0.600762
Peaxi162Scf00013g00132	0	0	0	0	0	0	0
Peaxi162Scf00013g00133	0	0	2.09766	0	0	0	0
Peaxi162Scf00013g00134	23.9897	32.7212	21.7724	6.8162	27.2391	30.5504	49.8485
Peaxi162Scf00013g00135	0	0	0.286476	0.400061	0.631828	0.091328	0
Peaxi162Scf00013g00137	1.37693	1.74708	5.55039	2.79239	4.62834	2.97435	3.63664
Peaxi162Scf00013g00138	0	0	0	0	0	0	0
Peaxi162Scf00013g00139	0	0	0	0	0	0	0
Peaxi162Scf00013g00140	3.09182	0.70627	0	0	0	0	1.12825
Peaxi162Scf00013g00154	0	0	0	0	0	0	0
Peaxi162Scf00013g00155	0	0	0	0	0	0	0
Peaxi162Scf00013g00187	3.80093	3.94124	1.94233	7.22055	5.38697	4.55732	5.04407
Peaxi162Scf00013g00201	0	1.02656	0	0.492086	0	0.427418	1.23172
Peaxi162Scf00013g00202	1.30699	1.54884	0	0	0	0	0
Peaxi162Scf00013g00212	0	0	0	0	0	0	0
Peaxi162Scf00013g00213	0	0	0	0	0	0.139027	0.173085
Peaxi162Scf00013g00219	0	0	0	0	0	0	0
Peaxi162Scf00013g00223	1.8845	0.313063	0	0.450114	0.550405	0	0.751263
Peaxi162Scf00013g00226	0	0	0.860978	0.581118	5.62762	2.84206	0
Peaxi162Scf00013g00227	59.7746	55.8008	51.0781	51.5612	48.2797	53.6796	40.2264
Peaxi162Scf00013g00228	0	0	0	0	0	0	0
Peaxi162Scf00013g00229	74.4016	67.9732	58.068	55.6552	75.71	42.3743	30.6525
Peaxi162Scf00013g00231	4.00104	1.9893	0.595367	0	0	0.48389	0
Peaxi162Scf00013g00232	0	0	0	0	0	0	0
Peaxi162Scf00013g00236	0	0	0	0	0	0	0
Peaxi162Scf00013g00253	5.26881	2.224	17.738	5.3313	12.4363	9.6325	26.7389
Peaxi162Scf00013g00269	3.91098	2.35948	2.18025	2.12025	2.4191	2.65297	3.30288
Peaxi162Scf00013g00287	0	0	0	0	0	0	0
Peaxi162Scf00013g00288	0.666683	0	0.33187	0.726156	0	0	0
Peaxi162Scf00013g00303	0	0	0	0	0	0	0
Peaxi162Scf00013g00304	13.2695	15.1517	13.6896	14.4676	14.8	14.5644	14.7925
Peaxi162Scf00013g00314	0	0	0	0	0	0	0
Peaxi162Scf00013g00321	16.1257	5.46798	2.94625	3.29697	4.92889	4.16202	4.22505
Peaxi162Scf00013g00332	23.2295	7.73723	0	4.27861	0.348692	0	3.33257
Peaxi162Scf00013g00333	20.4259	21.9026	20.968	13.67	16.0836	13.3032	19.1021
Peaxi162Scf00013g00334	8.13143	9.72113	14.9101	6.13268	13.8314	9.94245	10.9499
Peaxi162Scf00013g00335	0	0	0	0	0	0	0
Peaxi162Scf00013g00336	0	0	0	0	0	0	0
Peaxi162Scf00013g00337	0	0	0	0	0	0	0
Peaxi162Scf00013g00339	0	0	0	0	0	0	0.672559
Peaxi162Scf00013g00340	0	0	0	0	0	0	0
Peaxi162Scf00013g00341	0.566166	2.28781	0.605631	1.39023	1.7184	2.8483	3.39593
[truncated: 67,159 more rows]

## Sheet: Supplementary Table S2 
Supplementary Table S2. Gene list and expression data for Figure 2c.
Ph Gene ID	intact	Ph/At_3d	Ph/At_7d	Ph/Ph_3d	Ph/Ph_7d	wound_3d	wound_7d	class	At Gene ID	Description
Peaxi162Scf00001g00392	5.88403	17.6743	41.8109	15.2205	17.922	14.7488	3.87321	1	AT4G02340	alpha/beta-Hydrolases superfamily protein
Peaxi162Scf00003g00421	0.824441	4.55311	12.8052	1.0526	9.54989	5.90808	1.24192	1	AT1G51200	A20/AN1-like zinc finger family protein
Peaxi162Scf00003g03926	0.563101	2.33555	7.48155	2.0148	6.56795	1.50061	0	1	AT5G05340	Peroxidase superfamily protein
Peaxi162Scf00007g01610	12.5776	41.8252	75.6573	71.47	157.941	30.9398	30.8154	1	AT4G27280	Calcium-binding EF-hand family protein
Peaxi162Scf00008g02125	3.03661	7.19704	12.4136	4.65648	13.9145	6.47381	2.30278	1	AT4G19160	unknown protein
Peaxi162Scf00011g00511	0.848364	6.52073	12.9208	9.8444	23.064	11.3573	10.7633	1	AT1G11050	Protein kinase superfamily protein
Peaxi162Scf00013g00051	0.148323	0.343393	1.89597	1.95098	4.59188	1.12989	0.764751	1	AT1G13940	Plant protein of unknown function (DUF863)
Peaxi162Scf00013g00933	0.247287	0.608304	3.54484	1.38611	6.08891	2.47716	1.60197	1	AT1G49050	Eukaryotic aspartyl protease family protein
Peaxi162Scf00016g00739	78.6518	159.702	214.863	236.315	445.32	201.969	136.39	1	AT2G21660	cold, circadian rhythm, and rna binding 2
Peaxi162Scf00016g02929	1.53097	6.0983	7.9153	2.61084	6.3152	3.65727	1.17817	1	AT1G49950	telomere repeat binding factor 1
Peaxi162Scf00017g02019	0.052272	0.607059	0.854776	0.374063	0.711313	0.72436	0.41622	1	AT1G21270	wall-associated kinase 2
Peaxi162Scf00023g00931	2.0893	6.43731	7.348	3.32336	9.21235	2.84142	2.04816	1	AT1G28140	unknown protein
Peaxi162Scf00023g01212	0.512956	1.40908	1.81291	0.778237	1.5077	0.580918	0.196754	1	AT5G51410	LUC7 N_terminus domain-containing protein
Peaxi162Scf00026g00245	1.61844	3.41918	7.33139	2.85879	18.4526	4.18227	0.681004	1	AT5G22980	serine carboxypeptidase-like 47
Peaxi162Scf00032g01116	0.122048	1.4174	7.03524	0.465921	1.34771	0.542181	0	1	AT3G48280	cytochrome P450, family 71, subfamily A, polypeptide 25
Peaxi162Scf00037g00636	0.032787	0.326372	1.91693	0.508498	0.670472	0.318827	0	1	AT3G22400	PLAT/LH2 domain-containing lipoxygenase family protein
Peaxi162Scf00038g01725	15.0908	45.2798	153.344	102.569	131.54	35.7316	10.0058	1	AT3G13910	Protein of unknown function (DUF3511)
Peaxi162Scf00043g00076	1.1086	9.8093	24.1712	17.6295	29.094	9.45382	3.92326	1	AT2G29420	glutathione S-transferase tau 7
Peaxi162Scf00045g01341	1.19913	2.4998	6.78908	3.40964	4.28712	3.52551	1.49817	1	AT3G50280	HXXXD-type acyl-transferase family protein
Peaxi162Scf00052g00332	0.277717	1.00247	1.56407	0.323419	0.81484	1.21332	0	1	AT1G31930	extra-large GTP-binding protein 3
Peaxi162Scf00056g00313	1.21841	2.45388	4.90353	2.89584	11.3323	5.95438	3.31399	1	AT2G38040	acetyl Co-enzyme a carboxylase carboxyltransferase alpha subunit
Peaxi162Scf00057g00107	0.2095	0.695148	6.42344	0.999466	1.24283	0.893275	0	1	AT5G42610	Protein of unknown function (DUF607)
Peaxi162Scf00057g00228	0.069288	0.229906	0.849767	0.413191	0.673472	0.517096	0.367806	1	AT5G08490	Tetratricopeptide repeat (TPR)-like superfamily protein
Peaxi162Scf00064g01635	0.622534	1.41196	1.92331	1.01831	3.30866	0.578386	2.05857	1	AT4G33000	calcineurin B-like protein 10
Peaxi162Scf00065g01430	1.14582	3.73584	4.05137	1.5822	1.68443	1.41904	0	1	AT4G02340	alpha/beta-Hydrolases superfamily protein
Peaxi162Scf00071g00938	0.076019	0.378359	2.85106	0.30988	0.369447	0.729295	0.201768	1	AT3G47110	Leucine-rich repeat protein kinase family protein
Peaxi162Scf00078g00825	9.99512	23.1367	25.8401	24.6218	36.2576	31.6595	18.9039	1	AT1G22880	cellulase 5
Peaxi162Scf00081g00214	0.403129	2.00645	16.5995	1.08107	3.13947	4.01229	0	1	AT1G59590	ZCF37
Peaxi162Scf00081g02225	0.277607	0.616974	3.56507	1.79969	3.18076	2.66291	2.37136	1	AT4G31540	exocyst subunit exo70 family protein G1
Peaxi162Scf00099g01818	0.34591	1.05987	1.90451	0.666901	2.67936	2.63176	1.71869	1	AT2G46340	SPA (suppressor of phyA-105) protein family
Peaxi162Scf00108g00093	1.15183	5.40008	7.12469	7.87215	8.03087	5.15583	0.702978	1	AT1G67660	Restriction endonuclease, type II-like superfamily protein
Peaxi162Scf00110g02021	1.1856	4.16531	8.04574	5.08079	8.27624	9.47769	3.67551	1	AT2G36460	Aldolase superfamily protein
Peaxi162Scf00111g00122	3.01094	9.95571	22.2326	15.8713	16.852	16.9647	14.7481	1	AT4G18170	WRKY DNA-binding protein 28
Peaxi162Scf00127g00132	0.482658	2.40228	4.68625	3.31002	4.22225	2.95834	2.08173	1	AT1G11290	Pentatricopeptide repeat (PPR) superfamily protein
Peaxi162Scf00128g00731	0.719538	3.16991	6.10376	3.29087	6.27253	6.05136	4.29424	1	AT3G26020	Protein phosphatase 2A regulatory B subunit family protein
Peaxi162Scf00129g01541	42.2105	108.139	125.081	90.9893	189.646	103.054	35.1104	1	AT5G40450	unknown protein
Peaxi162Scf00132g00239	0.589851	1.7475	1.89465	1.005	2.41618	1.03296	0.559135	1	AT2G34930	disease resistance family protein / LRR family protein
Peaxi162Scf00139g01221	0.841358	2.16039	4.25646	3.83319	4.24602	1.43744	1.30377	1	AT1G55850	cellulose synthase like E1
Peaxi162Scf00146g10111	0.323683	0.665512	6.31762	0.85848	2.42557	3.41198	2.77907	1	AT3G63390	unknown protein
Peaxi162Scf00152g01528	0.239469	0.814158	1.29365	1.73544	2.62592	2.57617	0.407149	1	AT4G15470	Bax inhibitor-1 family protein
Peaxi162Scf00153g01844	1.03749	4.19566	7.10776	2.84876	14.3714	5.33302	5.33031	1	AT4G21865	unknown protein
Peaxi162Scf00159g00012	0.172912	1.05948	2.17634	1.48881	3.05164	1.59523	1.52768	1	AT3G10530	Transducin/WD40 repeat-like superfamily protein
Peaxi162Scf00160g00527	3.02905	6.24179	11.8577	9.09263	15.6931	13.1117	11.864	1	AT1G27840	Transducin/WD40 repeat-like superfamily protein
Peaxi162Scf00160g01417	0.107125	1.06224	1.86746	0.296933	0.458479	0.258993	0	1	AT5G10370	helicase domain-containing protein / IBR domain-containing protein / zinc finger protein-related
Peaxi162Scf00164g00612	0.594592	4.84769	19.9966	11.7758	13.9754	2.88637	0.817811	1	AT3G17210	heat stable protein 1
Peaxi162Scf00167g00084	16.4516	52.1163	199.324	116.441	150.576	45.7537	39.7473	1	AT5G61600	ethylene response factor 104
Peaxi162Scf00167g00513	5.62723	11.7548	24.6492	28.6122	39.9427	16.2556	16.0574	1	AT1G10500	chloroplast-localized ISCA-like protein
Peaxi162Scf00167g01213	5.42444	20.1406	52.1146	9.18289	14.7023	10.2469	4.89437	1	AT3G56360	unknown protein
Peaxi162Scf00177g00118	1.11944	5.14923	17.7383	5.4148	8.20087	10.1787	4.33135	1	AT3G20630	ubiquitin-specific protease 14
Peaxi162Scf00182g00038	0.511664	2.97109	10.4742	6.1007	7.46065	10.6438	6.79026	1	AT4G34040	RING/U-box superfamily protein
Peaxi162Scf00187g00132	1.0659	2.31769	2.48077	2.11925	2.30271	2.85918	1.51195	1	AT2G03380	Pentatricopeptide repeat (PPR) superfamily protein
Peaxi162Scf00188g00083	0.308183	0.681728	2.30979	1.34773	2.29656	2.29958	1.90861	1	AT1G68930	pentatricopeptide (PPR) repeat-containing protein
Peaxi162Scf00196g00118	8.03738	19.628	51.9862	13.909	17.7163	39.7337	28.0999	1	AT1G68810	basic helix-loop-helix (bHLH) DNA-binding superfamily protein
Peaxi162Scf00206g00029	1.97974	4.86705	5.78496	2.70521	9.52074	5.43086	1.12689	1	AT1G03620	ELMO/CED-12 family protein
Peaxi162Scf00207g01412	1.4947	7.70165	14.1719	5.78052	9.28892	3.62044	1.79732	1	AT5G15080	Protein kinase superfamily protein
Peaxi162Scf00207g01514	1.92006	4.09564	6.57252	2.92605	3.04508	0.982358	1.09204	1	AT1G53820	RING/U-box superfamily protein
Peaxi162Scf00209g00328	15.4817	32.0555	32.8305	33.4323	49.258	33.5171	32.0036	1	AT2G02710	PAS/LOV protein B
Peaxi162Scf00209g00931	0.40015	0.832111	2.81905	1.68681	1.69762	2.67806	0	1	AT1G10380	Putative membrane lipoprotein
Peaxi162Scf00219g00048	0.216736	0.536926	3.8399	0.742461	3.18356	3.26822	0.8747	1	ATCG00020	photosystem II reaction center protein A
Peaxi162Scf00232g01133	0.270366	0.569178	1.00242	0.884085	5.01423	1.08659	0.846298	1	AT1G16650	S-adenosyl-L-methionine-dependent methyltransferases superfamily protein
Peaxi162Scf00235g00024	48.9916	102.344	190.09	137.123	191.82	89.9302	35.613	1	AT4G04630	Protein of unknown function, DUF584
Peaxi162Scf00238g00037	0.555588	2.74382	5.44606	1.54616	2.34012	1.97411	0.983091	1	AT3G25070	RPM1 interacting protein 4
Peaxi162Scf00241g00417	4.8613	13.6784	15.5593	10.4712	16.5586	14.5199	3.56072	1	AT4G12420	Cupredoxin superfamily protein
Peaxi162Scf00258g00523	1.12542	3.47313	7.12664	1.65352	5.05702	3.00537	2.4435	1	AT5G27740	ATPase family associated with various cellular activities (AAA)
Peaxi162Scf00263g00321	16.3538	33.6466	51.9518	37.9942	39.636	25.5386	16.0285	1	AT5G42240	serine carboxypeptidase-like 42
Peaxi162Scf00274g00116	0.171161	0.645637	1.17806	0.581176	1.72552	0.808737	0.618528	1	AT4G17370	Oxidoreductase family protein
Peaxi162Scf00286g00018	0.55143	6.86143	8.45364	0.657679	1.87595	1.46951	1.0977	1	AT2G07689	NADH-Ubiquinone/plastoquinone (complex I) protein
Peaxi162Scf00286g00532	1.47134	3.63521	5.39039	4.4855	4.5669	1.02737	0.415404	1	AT1G05805	basic helix-loop-helix (bHLH) DNA-binding superfamily protein
Peaxi162Scf00295g00075	0.386557	1.45675	1.49351	1.46621	2.98214	1.87113	1.03529	1	AT4G39770	Haloacid dehalogenase-like hydrolase (HAD) superfamily protein
Peaxi162Scf00305g00413	2.50231	6.23077	7.03807	4.85781	9.75306	4.58568	4.46564	1	AT5G16610	unknown protein
Peaxi162Scf00305g01118	0.518761	3.90636	6.73798	4.774	5.35403	3.04236	2.01739	1	AT1G16560	Per1-like family protein
Peaxi162Scf00309g00414	1.99303	6.06208	10.8859	4.36116	5.1646	6.91847	5.89892	1	AT3G54500	dentin sialophosphoprotein-related
Peaxi162Scf00310g00823	1.35934	3.38475	5.2899	2.83911	8.06385	3.56742	3.18993	1	AT1G34420	leucine-rich repeat transmembrane protein kinase family protein
Peaxi162Scf00316g01013	0.491545	1.22239	3.22568	1.30157	2.7643	0.261918	0.684254	1	AT4G14746	CONTAINS InterPro DOMAIN/s: EGF-like (InterPro:IPR006210)
Peaxi162Scf00332g00029	0.130101	0.418883	1.49728	0.512993	0.650599	0.89187	0	1	AT2G43040	tetratricopeptide repeat (TPR)-containing protein
Peaxi162Scf00339g00004	3.75529	8.38455	10.2411	11.2152	13.9555	12.0119	10.7276	1	AT4G26555	FKBP-like peptidyl-prolyl cis-trans isomerase family protein
Peaxi162Scf00342g00097	0.464435	2.26719	2.43214	1.34313	2.60252	4.008	3.55536	1	AT1G63130	Tetratricopeptide repeat (TPR)-like superfamily protein
Peaxi162Scf00359g00014	0.176162	0.753681	1.05388	0.462216	0.95202	2.20776	0.530918	1	AT4G39520	GTP-binding protein-related
Peaxi162Scf00366g00073	7.76023	16.1469	50.4621	12.1067	36.98	17.5081	15.7805	1	AT4G36500	unknown protein
Peaxi162Scf00381g00038	1.31965	4.99755	44.6703	14.2241	17.2559	13.927	6.04882	1	AT4G27290	S-locus lectin protein kinase family protein
Peaxi162Scf00398g00720	1.40275	3.62198	22.6433	12.6397	14.3191	4.27742	0.278628	1	AT5G04500	glycosyltransferase family protein 47
Peaxi162Scf00404g00061	3.20395	8.91361	18.1155	17.889	23.1456	17.8962	7.33058	1	AT2G36220	unknown protein
Peaxi162Scf00419g00069	1.10179	2.82359	4.27574	1.90882	2.80174	4.28942	2.81287	1	AT3G11620	alpha/beta-Hydrolases superfamily protein
Peaxi162Scf00429g00622	0.566096	2.733	5.48615	2.97304	5.50241	5.77823	0.751617	1	AT1G49880	Erv1/Alr family protein
Peaxi162Scf00434g00743	0.655089	1.32232	3.71097	1.3647	1.527	1.37053	0.902995	1	AT1G45616	receptor like protein 6
Peaxi162Scf00450g00004	0.327801	1.45025	2.45682	1.4347	2.4856	1.62511	1.30507	1	AT1G66910	Protein kinase superfamily protein
Peaxi162Scf00450g00866	0.19441	0.547049	2.81266	2.3157	4.31427	2.68569	1.7588	1	AT4G27100	Ypt/Rab-GAP domain of gyp1p superfamily protein
Peaxi162Scf00469g00623	7.45821	15.2302	23.8154	18.1273	25.4429	25.4473	15.906	1	AT2G42750	DNAJ heat shock N-terminal domain-containing protein
Peaxi162Scf00494g00102	2.2365	4.95144	5.84471	2.32013	10.416	4.61091	3.10867	1	AT1G17520	Homeodomain-like/winged-helix DNA-binding family protein
Peaxi162Scf00523g00073	0.195789	0.975538	4.07185	2.33824	5.89486	1.45973	0.259628	1	AT5G19650	ovate family protein 8
Peaxi162Scf00524g00007	0.470774	2.9235	7.17104	2.09186	5.11541	3.73844	1.33034	1	AT4G20130	plastid transcriptionally active 14
Peaxi162Scf00531g00334	0.243085	0.994475	2.63181	1.4625	11.1506	2.60104	1.77073	1	AT2G42580	tetratricopetide-repeat thioredoxin-like 3
Peaxi162Scf00536g00711	1.05372	4.80753	5.92313	3.86495	7.6885	5.6694	5.24396	1	AT3G24030	hydroxyethylthiazole kinase family protein
Peaxi162Scf00537g00015	0.337218	1.17131	9.97689	0.808845	3.70757	2.57762	0.237286	1	AT1G11330	S-locus lectin protein kinase family protein
Peaxi162Scf00539g00007	1.50334	4.70388	11.1193	5.68093	8.80905	3.95991	1.77252	1	AT1G77210	sugar transporter 14
Peaxi162Scf00570g00066	0.336409	2.04226	3.56989	2.53761	2.96662	1.89155	1.21833	1	AT1G03220	Eukaryotic aspartyl protease family protein
Peaxi162Scf00608g00031	0.831453	1.72429	4.24884	3.71871	7.87962	3.76676	1.37927	1	AT1G03510	Tetratricopeptide repeat (TPR)-like superfamily protein
Peaxi162Scf00618g00022	1.86532	5.84188	5.87599	3.47907	6.71621	8.69959	7.33431	1	AT4G35910	Adenine nucleotide alpha hydrolases-like superfamily protein
Peaxi162Scf00618g10023	0.343444	0.85212	1.05262	0.751735	1.65771	0.546964	0	1	AT3G07870	F-box and associated interaction domains-containing protein
Peaxi162Scf00626g00720	1.24786	2.74292	4.85814	5.69497	7.18808	2.21438	1.75646	1	AT4G37870	phosphoenolpyruvate carboxykinase 1
Peaxi162Scf00629g00311	1.11275	2.45973	5.09299	1.65855	2.00679	3.07276	0.558882	1	AT5G39360	EID1-like 2
Peaxi162Scf00638g00210	99.5919	279.983	335.898	213.53	309.063	168.138	107.22	1	AT5G03380	Heavy metal transport/detoxification superfamily protein
Peaxi162Scf00694g00219	0.352022	0.756212	1.25494	1.24817	1.33767	1.25976	1.24396	1	AT2G34930	disease resistance family protein / LRR family protein
Peaxi162Scf00699g00638	1.34013	8.25363	29.5539	13.3005	20.3391	11.8839	5.82268	1	AT5G25940	early nodulin-related
Peaxi162Scf00711g00512	0.883142	4.48715	5.35436	1.70275	4.15756	5.21354	3.82462	1	AT5G39450	F-box family protein
Peaxi162Scf00774g00121	3.63793	8.08453	9.33026	7.91878	18.3179	9.89256	8.48823	1	AT5G59400	unknown protein
Peaxi162Scf00798g00114	0.081858	1.15048	2.19117	1.58297	4.05804	1.24853	0.584336	1	AT1G53920	GDSL-motif lipase 5
Peaxi162Scf00853g00034	8.11724	17.2078	29.6979	11.8514	15.7435	10.747	2.99232	1	AT5G50175	unknown protein
Peaxi162Scf00917g00042	3.04074	8.40798	12.4309	10.8799	13.8133	17.8996	15.3467	1	AT2G15680	Calcium-binding EF-hand family protein
Peaxi162Scf00942g00122	2.10237	5.67197	7.6177	7.23044	9.40866	4.51415	4.35743	1	AT5G57660	CONSTANS-like 5
Peaxi162Scf00962g00019	13.1066	30.912	57.4102	61.4542	110.378	100.986	73.7268	1	AT5G13180	NAC domain containing protein 83
Peaxi162Scf00979g00022	0.575406	2.27454	3.60793	1.37314	4.05668	0.268317	0	1	AT5G49700	Predicted AT-hook DNA-binding family protein
Peaxi162Scf00982g00017	1.8894	5.0108	8.48562	4.49799	13.2113	5.23089	0.501752	1	AT5G22930	Protein of unknown function (DUF1635)
Peaxi162Scf00984g10024	0.789769	1.74906	3.76306	1.88316	4.34905	6.17032	5.94413	1	AT3G25840	Protein kinase superfamily protein
Peaxi162Scf00987g00036	0.826997	3.09728	15.7487	9.50278	16.1389	14.1003	9.68692	1	AT2G20495	unknown protein
Peaxi162Scf01029g00046	1.52268	3.8265	6.57609	7.59292	12.3597	7.47939	6.93289	1	AT3G10230	lycopene cyclase
Peaxi162Scf01056g00030	1.26869	6.29245	6.45149	6.98125	9.70101	1.26449	0.519744	1	AT3G30775	Methylenetetrahydrofolate reductase family protein
Peaxi162Scf01063g00114	0.492572	1.59463	4.41557	0.555688	1.5091	0.616776	0	1	AT3G10060	FKBP-like peptidyl-prolyl cis-trans isomerase family protein
Peaxi162Scf01068g00314	2.65105	6.28106	23.3354	6.74433	8.89387	12.2319	7.83361	1	AT1G69560	myb domain protein 105
Peaxi162Scf01089g00011	0.405305	2.15881	26.4181	10.9657	17.931	9.01237	5.26294	1	AT3G14690	cytochrome P450, family 72, subfamily A, polypeptide 15
Peaxi162Scf01090g00119	0.118251	0.98093	1.3473	0.282071	0.689635	0.756306	0.628036	1	AT2G19130	S-locus lectin protein kinase family protein
Peaxi162Scf01093g00002	4.22216	9.44874	12.039	6.90826	13.145	8.51018	2.99009	1	AT2G25680	molybdate transporter 1
Peaxi162Scf01101g00010	0.248572	1.36026	3.34678	3.2161	5.76906	3.45567	1.26037	1	AT2G22310	ubiquitin-specific protease 4
Peaxi162Scf01124g00124	0.195693	0.493724	0.769353	0.794082	2.01274	1.8427	1.14988	1	AT1G08840	DNA replication helicase, putative
Peaxi162Scf01313g00229	1.979	4.0129	4.49464	2.88482	4.48833	1.87514	0.583626	1	AT3G18430	Calcium-binding EF-hand family protein
Peaxi162Scf01502g00007	0.554302	4.59811	16.9953	5.28884	7.00411	2.95432	1.47122	1	AT3G60690	SAUR-like auxin-responsive protein family
Peaxi162Scf01574g00018	1.03726	3.3571	5.69851	4.02439	5.71636	8.80196	5.74817	1	AT4G27300	S-locus lectin protein kinase family protein
Peaxi162Scf01650g00034	0.482108	1.38681	1.9184	1.83313	3.2878	1.55541	0	1	AT3G49590	Autophagy-related protein 13
Peaxi162Scf00001g00604	1.84094	4.71358	5.6967	5.43556	2.25625	5.97676	3.37097	2	AT3G60370	FKBP-like peptidyl-prolyl cis-trans isomerase family protein
Peaxi162Scf00002g00042	2.07865	4.82804	8.49767	6.44577	2.02359	5.31778	3.86198	2	AT4G12390	pectin methylesterase inhibitor 1
Peaxi162Scf00002g00191	1.19794	4.05258	6.69382	4.41528	0	2.8788	2.1668	2	AT4G25200	mitochondrion-localized small heat shock protein 23.6
Peaxi162Scf00003g01818	2.58176	5.71108	7.03635	3.41733	0	7.71982	1.71312	2	AT2G15780	Cupredoxin superfamily protein
Peaxi162Scf00003g01928	8.64856	21.8256	42.6373	67.5983	34.0263	46.9486	35.1021	2	AT2G15830	unknown protein
Peaxi162Scf00003g03637	0.139927	0.704473	0.860872	1.99151	1.8121	1.15172	0.184932	2	AT5G64170	dentin sialophosphoprotein-related
Peaxi162Scf00007g00011	0.938295	2.59127	18.6218	10.3972	5.01187	3.29145	0.83674	2	AT5G17540	HXXXD-type acyl-transferase family protein
Peaxi162Scf00007g00432	1.24399	5.27712	7.91534	7.25188	2.94957	9.60299	3.38406	2	AT5G23960	terpene synthase 21
Peaxi162Scf00010g00107	0.290148	1.62839	19.2737	4.3133	2.54343	2.76623	0.52839	2	AT3G50930	cytochrome BC1 synthesis
Peaxi162Scf00015g00125	0.503593	3.47693	4.14118	0.687206	0	1.73318	0	2	AT1G52200	PLAC8 family protein
Peaxi162Scf00015g01043	0.160441	1.73535	1.96966	0.956775	0.779738	1.36819	0.638762	2	AT1G67060	unknown protein
Peaxi162Scf00015g03118	2.23584	4.69252	8.22632	12.2666	4.34644	12.8699	11.8687	2	AT3G23250	myb domain protein 15
Peaxi162Scf00016g00223	4.5493	16.6961	104.262	46.0376	24.3873	26.745	22.5029	2	AT2G15480	UDP-glucosyl transferase 73B5
Peaxi162Scf00016g00250	7.92878	19.458	31.3978	15.1978	1.22286	19.8497	15.8325	2	AT3G26120	terminal EAR1-like 1
Peaxi162Scf00016g00938	1.09771	9.11829	16.3155	2.79045	0	11.8959	0	2	AT1G49310	unknown protein
Peaxi162Scf00024g00291	6.1901	17.3251	50.4915	37.6272	8.66887	19.2806	16.9216	2	AT3G23240	ethylene response factor 1
Peaxi162Scf00031g00042	0.645006	3.21032	11.8658	7.30821	7.20982	4.1253	1.28544	2	AT4G17500	ethylene responsive element binding factor 1
Peaxi162Scf00032g00077	0.271034	3.14764	3.60105	1.61628	1.05377	2.76523	2.69766	2	AT5G12470	Protein of unknown function (DUF3411)
Peaxi162Scf00032g00125	0.070762	1.17399	12.9796	7.13705	2.20096	5.77426	0	2	AT3G48280	cytochrome P450, family 71, subfamily A, polypeptide 25
Peaxi162Scf00032g00147	4.09879	17.445	114.738	50.6559	33.4423	29.649	14.5093	2	AT3G48280	cytochrome P450, family 71, subfamily A, polypeptide 25
Peaxi162Scf00038g01811	0.683429	1.84045	3.44362	1.43211	0	3.84662	3.62512	2	AT1G54200	unknown protein
Peaxi162Scf00042g00510	0.639051	1.84176	3.34392	4.42573	0.292171	3.87606	0.766879	2	AT5G48020	2-oxoglutarate (2OG) and Fe(II)-dependent oxygenase superfamily protein
Peaxi162Scf00042g01313	0.525911	1.09652	3.81593	1.04432	0.289757	0.789628	0.68801	2	AT1G50180	NB-ARC domain-containing disease resistance protein
Peaxi162Scf00044g01112	0.278239	2.38512	5.63337	1.29599	0.103859	0.979576	0.106034	2	AT1G17840	white-brown complex homolog protein 11
Peaxi162Scf00045g02428	2.76814	6.57432	12.5166	6.86074	4.24523	6.56212	2.91346	2	AT1G30320	Remorin family protein
Peaxi162Scf00049g02222	0.373543	0.939189	2.69997	6.18514	4.17323	6.24634	5.49728	2	AT5G44785	organellar single-stranded DNA binding protein 3
Peaxi162Scf00053g00524	1.43468	3.83533	9.98234	8.05717	4.46249	8.23281	8.12468	2	AT3G22370	alternative oxidase 1A
Peaxi162Scf00054g00191	1.18251	5.71208	11.8304	2.14081	0	2.70076	0	2	AT5G48540	receptor-like protein kinase-related family protein
Peaxi162Scf00057g10136	0.637282	4.75781	24.0988	11.4011	0	4.75522	1.69147	2	AT4G36830	GNS1/SUR4 membrane protein family
Peaxi162Scf00059g01812	0.219141	0.514262	1.50821	1.14863	0	2.43351	0.29586	2	AT3G57360	unknown protein
Peaxi162Scf00064g00132	2.33078	4.90819	24.5015	9.68413	1.88812	4.47734	0	2	AT5G45480	Protein of unknown function (DUF594)
Peaxi162Scf00069g01733	0.181067	2.37267	5.69808	6.79691	3.10963	4.26454	3.81609	2	AT5G53900	Serine/threonine-protein kinase WNK (With No Lysine)-related
Peaxi162Scf00071g01213	0.17954	0.913048	5.4495	6.13058	2.3446	0.489856	0	2	AT2G44480	beta glucosidase 17
Peaxi162Scf00074g00316	0.369535	3.06541	17.8191	3.96663	1.79592	1.9675	0.980815	2	AT4G24110	unknown protein
Peaxi162Scf00078g00733	0.46553	0.97674	5.64226	1.64609	1.19245	2.24318	0	2	AT1G07160	Protein phosphatase 2C family protein
Peaxi162Scf00080g00518	583.902	1281.3	1781.47	735.86	429.156	646.945	330.188	2	AT5G47510	Sec14p-like phosphatidylinositol transfer family protein
Peaxi162Scf00082g00151	0.280068	1.54884	8.54806	2.79848	0.484027	2.31318	0.123892	2	AT4G23180	cysteine-rich RLK (RECEPTOR-like protein kinase) 10
Peaxi162Scf00084g00077	2.52303	6.8496	17.3654	12.3177	10.4783	12.2412	9.85639	2	AT1G44750	purine permease 11
Peaxi162Scf00084g00126	1.48608	7.31735	23.5753	14.1157	12.3516	4.21602	1.40873	2	AT5G49690	UDP-Glycosyltransferase superfamily protein
Peaxi162Scf00089g01428	5.08093	10.6247	24.7888	17.417	9.45643	9.17068	8.91394	2	AT5G47740	Adenine nucleotide alpha hydrolases-like superfamily protein
Peaxi162Scf00092g00614	0.182467	0.484602	1.47485	0.319031	0	0.885719	0	2	AT1G05440	C-8 sterol isomerases
Peaxi162Scf00096g00152	0.155344	0.488846	0.716894	0.543298	0	0.614117	0.289588	2	AT5G65710	HAESA-like 2
Peaxi162Scf00096g00716	0.427483	1.52153	8.30054	10.3237	0.730325	2.22979	0.257576	2	AT2G36190	cell wall invertase 4
Peaxi162Scf00097g00159	0.556507	1.63301	2.31842	2.5708	0.923388	2.6791	2.02976	2	AT3G11920	glutaredoxin-related
Peaxi162Scf00100g00023	0.28325	1.35789	4.99535	2.93345	1.63532	1.63474	0.800591	2	AT3G13620	Amino acid permease family protein
Peaxi162Scf00102g01754	1.74061	4.53795	6.60754	4.44856	1.69186	3.18072	2.63995	2	AT4G11070	WRKY family transcription factor
Peaxi162Scf00103g00212	0.364672	2.42006	14.0432	4.78052	2.47985	0.777076	0	2	AT5G62480	glutathione S-transferase tau 9
Peaxi162Scf00109g00031	1.36444	3.30641	24.733	21.4996	15.0628	11.9905	4.82863	2	AT2G29420	glutathione S-transferase tau 7
Peaxi162Scf00111g00223	2.49195	9.10254	40.7764	7.13993	2.4245	9.57112	0	2	AT4G05030	Copper transport protein family
Peaxi162Scf00111g01224	1.05595	6.75501	8.2682	5.04211	1.9953	7.04563	5.99512	2	AT1G78530	Protein kinase superfamily protein
Peaxi162Scf00115g00132	4.30004	12.4846	37.3554	29.2166	14.4823	10.8862	0	2	AT1G05910	cell division cycle protein 48-related / CDC48-related
Peaxi162Scf00116g00915	0.80262	1.94788	2.23966	4.5779	0.527157	3.46027	1.23205	2	AT4G32050	neurochondrin family protein
Peaxi162Scf00121g00018	80.338	179.517	216.364	110	91.9518	103.374	71.0564	2	AT4G24240	WRKY DNA-binding protein 7
Peaxi162Scf00123g01731	0.908657	2.47027	3.7749	3.00525	0.35938	3.48341	3.0391	2	AT5G04250	Cysteine proteinases superfamily protein
Peaxi162Scf00125g00136	0.122611	0.610256	1.25311	2.04729	0.119177	2.22187	1.46444	2	AT3G49142	Tetratricopeptide repeat (TPR)-like superfamily protein
Peaxi162Scf00129g00942	0.205374	0.823473	12.8847	37.9725	0.108661	3.53093	0	2	AT3G01420	Peroxidase superfamily protein
Peaxi162Scf00132g00057	0.494239	2.18659	5.73058	2.04017	0.80066	1.63384	1.09373	2	AT4G28140	Integrase-type DNA-binding superfamily protein
Peaxi162Scf00132g00417	2.85232	8.47587	9.59157	6.39497	5.34155	8.35735	0	2	AT3G07780	Protein of unknown function (DUF1423)
Peaxi162Scf00139g01113	0.189796	1.12444	4.84321	1.2274	0	1.2054	0	2	AT3G26040	HXXXD-type acyl-transferase family protein
Peaxi162Scf00140g00065	0.498556	1.03152	3.52922	3.27977	1.69153	3.15363	2.01107	2	AT5G42810	inositol-pentakisphosphate 2-kinase 1
Peaxi162Scf00145g00081	1.64646	5.03827	41.1132	18.7068	1.55781	14.7045	9.99115	2	AT2G39210	Major facilitator superfamily protein
Peaxi162Scf00145g00109	2.14583	8.32592	14.9171	5.33858	0.880899	6.14401	4.51229	2	AT3G54940	Papain family cysteine protease
Peaxi162Scf00149g00022	0.102136	0.338901	3.066	0.596395	0.496378	0.628187	0	2	AT3G18670	Ankyrin repeat family protein
Peaxi162Scf00153g01841	1.34269	5.41684	46.9595	20.3823	8.90124	51.7938	48.2605	2	AT5G45860	PYR1-like 11
Peaxi162Scf00155g00007	5.61339	13.2792	18.0832	12.4063	11.4817	17.9502	4.83483	2	AT4G20840	FAD-binding Berberine family protein
Peaxi162Scf00158g00165	2.94974	9.7876	12.0588	7.03618	0	25.1544	11.7437	2	AT5G44300	Dormancy/auxin associated family protein
Peaxi162Scf00164g00522	0.353967	2.99106	29.6714	26.6027	7.57851	5.28518	0.939495	2	AT3G17210	heat stable protein 1
Peaxi162Scf00164g00613	3.27696	8.43096	54.6429	22.8405	18.3608	3.48505	1.24241	2	AT3G17210	heat stable protein 1
Peaxi162Scf00166g01119	0.315181	0.904763	1.28891	3.68108	3.46716	3.44076	2.71394	2	AT1G06620	2-oxoglutarate (2OG) and Fe(II)-dependent oxygenase superfamily protein
Peaxi162Scf00167g01330	0.352481	7.46565	18.5024	14.4641	9.24852	5.52532	3.65873	2	AT5G05340	Peroxidase superfamily protein
Peaxi162Scf00169g00220	0.700171	6.96977	72.1526	8.3508	0	9.70261	2.78758	2	AT5G45860	PYR1-like 11
Peaxi162Scf00170g00213	0.90704	3.25584	5.4756	2.82937	0.293879	2.62257	0.401372	2	AT5G58630	unknown protein
Peaxi162Scf00171g00130	1.42189	3.00547	3.02813	2.74141	1.49754	2.46339	1.65219	2	AT2G29760	Tetratricopeptide repeat (TPR)-like superfamily protein
Peaxi162Scf00175g00117	4.84059	11.102	15.7975	12.9769	12.1748	14.2636	4.42496	2	AT1G10380	Putative membrane lipoprotein
Peaxi162Scf00178g00113	0.306409	3.10203	10.6241	6.46148	3.27158	6.6478	2.88848	2	AT4G22140	PHD finger family protein / bromo-adjacent homology (BAH) domain-containing protein
Peaxi162Scf00179g00095	0.157854	0.476565	0.607845	0.757078	0.656031	1.07217	0.609551	2	AT1G13570	F-box/RNI-like superfamily protein
Peaxi162Scf00183g00925	0.038393	0.254787	0.313911	0.045823	0	0.042144	0	2	AT1G21270	wall-associated kinase 2
Peaxi162Scf00207g00432	0.392652	1.63336	9.36546	11.676	2.09296	5.72056	1.41186	2	AT1G80840	WRKY DNA-binding protein 40
Peaxi162Scf00211g00236	1.79598	16.7149	16.9009	2.3874	0	3.47789	0	2	ATCG01310	ribosomal protein L2
Peaxi162Scf00218g00073	0.059126	0.588558	1.22362	35.5153	0	2.37126	0	2	AT4G20820	FAD-binding Berberine family protein
Peaxi162Scf00220g00118	0.266938	1.33278	18.9794	2.56419	0	4.23796	0	2	AT1G71830	somatic embryogenesis receptor-like kinase 1
Peaxi162Scf00220g01015	0.744238	4.93895	18.2551	5.76964	2.53188	1.58666	0	2	AT1G71830	somatic embryogenesis receptor-like kinase 1
Peaxi162Scf00222g00125	0.288123	1.58365	4.65664	2.82713	1.2865	2.21357	1.33243	2	AT3G11810	unknown protein
Peaxi162Scf00224g00411	0.115474	0.765784	0.978999	1.09854	0.833662	0.122795	0	2	AT3G11590	unknown protein
Peaxi162Scf00226g10014	0.97104	3.86644	5.15531	3.24279	0.943843	0	0	2	AT5G64810	WRKY DNA-binding protein 51
Peaxi162Scf00227g00915	1.37324	4.55658	6.31569	5.32296	4.67172	5.48932	2.27802	2	AT5G11620	SWIM zinc finger family protein / mitogen-activated protein kinase kinase kinase (MAPKKK)-related
Peaxi162Scf00229g01210	2.89525	5.82108	6.44944	4.41723	4.21672	4.52009	3.11348	2	AT2G42670	Protein of unknown function (DUF1637)
Peaxi162Scf00231g00433	0.168317	1.4018	5.09154	2.23427	0.657935	3.22556	2.13644	2	AT3G06880	Transducin/WD40 repeat-like superfamily protein
Peaxi162Scf00241g00032	14.1015	37.7754	39.4143	64.6114	37.9873	14.3937	0.759515	2	AT1G62510	Bifunctional inhibitor/lipid-transfer protein/seed storage 2S albumin superfamily protein
Peaxi162Scf00241g10024	9.45418	20.8485	55.5088	31.3457	12.0402	13.7837	0	2	AT1G62510	Bifunctional inhibitor/lipid-transfer protein/seed storage 2S albumin superfamily protein
Peaxi162Scf00244g00911	0.45299	1.86131	25.7598	6.95716	0	3.88097	0.263418	2	AT5G49690	UDP-Glycosyltransferase superfamily protein
Peaxi162Scf00263g01310	3786.79	16131.1	19701.6	15781.9	2608.56	6389.02	1191.48	2	AT1G26240	Proline-rich extensin-like family protein
Peaxi162Scf00271g00834	0.26838	2.00012	2.54433	1.72566	0	0.663426	0	2	AT2G45110	expansin B4
Peaxi162Scf00282g00124	0.166291	1.10355	15.3115	15.8665	4.20246	1.41807	0.220683	2	AT4G14746	unknown protein
Peaxi162Scf00310g00043	0.554302	2.84472	6.70616	2.64442	0	5.90273	3.67806	2	AT1G77400	unknown protein
Peaxi162Scf00311g01112	0.259576	1.72261	6.89762	2.47936	1.26153	3.6051	2.76027	2	AT5G65790	myb domain protein 68
Peaxi162Scf00313g00210	0.474884	1.55768	3.48638	3.79333	0.692749	2.55666	1.69942	2	AT5G24470	pseudo-response regulator 5
Peaxi162Scf00313g00816	0.22695	1.50847	5.16832	4.58595	0.658881	0.699228	0	2	AT5G20230	blue-copper-binding protein
Peaxi162Scf00314g00734	0.866506	1.97398	2.27094	1.88605	0	2.0043	0.894538	2	AT5G07360	Amidase family protein
Peaxi162Scf00316g00027	1.04716	2.47872	2.63114	2.5838	2.24178	1.86414	1.17833	2	AT5G43810	Stabilizer of iron transporter SufD / Polynucleotidyl transferase
Peaxi162Scf00319g00072	0.766758	5.34282	44.1977	5.30408	4.91887	5.8848	2.64566	2	AT2G44380	Cysteine/Histidine-rich C1 domain family protein
Peaxi162Scf00329g00618	0.213707	1.06366	4.80511	3.8934	1.21606	6.91033	3.25986	2	AT4G21200	gibberellin 2-oxidase 8
Peaxi162Scf00332g00771	0.717124	2.87303	5.86556	2.41511	0.894753	1.18061	0.453503	2	AT5G20230	blue-copper-binding protein
Peaxi162Scf00338g00523	0.016363	0.054295	0.167236	0.078064	0.074146	0.087212	0	2	AT5G02910	F-box/RNI-like superfamily protein
Peaxi162Scf00347g00056	1.13622	7.85442	8.09244	5.17903	0.552199	3.22771	1.50787	2	AT4G19810	Glycosyl hydrolase family protein with chitinase insertion domain
Peaxi162Scf00347g00917	4.55355	15.4918	207.488	89.7336	9.22327	31.7404	11.1648	2	AT2G41210	phosphatidylinositol- 4-phosphate 5-kinase 5
Peaxi162Scf00357g00011	0.694615	3.5297	82.2635	18.7274	0.565975	10.8283	1.14823	2	AT5G23960	terpene synthase 21
Peaxi162Scf00357g00012	0.489152	2.62947	45.4682	14.7083	0.203015	6.05344	0.628959	2	AT5G23960	terpene synthase 21
Peaxi162Scf00360g00014	3.47041	15.3537	18.9184	14.1311	0	15.0999	10.7463	2	AT1G14980	chaperonin 10
Peaxi162Scf00362g00144	0.931501	2.54231	5.96524	2.92895	1.85462	5.19994	2.68079	2	AT2G17340	Uncharacterised conserved protein (UCP030210)
Peaxi162Scf00367g00062	34.7614	85.967	90.6104	77.1885	48.3438	128.582	108.871	2	AT5G23100	Protein of unknown function, DUF617
Peaxi162Scf00378g00215	0.513345	1.69234	12.5103	3.00958	0.631303	1.63101	0	2	AT2G19710	Regulator of Vps4 activity in the MVB pathway protein
Peaxi162Scf00382g00052	2.00974	4.05902	10.4176	7.92879	5.35608	3.91643	2.62141	2	AT1G49120	Integrase-type DNA-binding superfamily protein
Peaxi162Scf00391g00729	4.83755	20.0645	213.725	53.85	3.1347	24.0643	2.13996	2	AT1G72060	serine-type endopeptidase inhibitors
Peaxi162Scf00399g00920	0.687089	4.90916	21.3452	24.1946	3.47461	6.04422	5.49434	2	AT1G02920	glutathione S-transferase 7
Peaxi162Scf00403g00524	0.621607	1.42885	3.75151	4.41977	3.47265	1.83346	0.762691	2	AT5G53130	cyclic nucleotide gated channel 1
Peaxi162Scf00403g00615	1.31552	3.78405	9.53506	6.52312	5.78265	5.44905	0	2	AT4G23810	WRKY family transcription factor
Peaxi162Scf00406g00025	4.57738	23.721	26.7499	17.0506	5.40386	23.6492	17.3316	2	AT3G46030	Histone superfamily protein
Peaxi162Scf00409g00121	0.112979	0.269637	11.7066	5.07634	0	1.70627	0.450129	2	AT3G14490	Terpenoid cyclases/Protein prenyltransferases superfamily protein
Peaxi162Scf00411g00048	0.597899	1.48793	8.05743	7.53373	1.45288	11.27	10.9072	2	AT2G28660	Chloroplast-targeted copper chaperone protein
Peaxi162Scf00418g00742	0.422326	1.04973	2.15814	5.28884	0.410497	2.15029	0.840699	2	AT1G27660	basic helix-loop-helix (bHLH) DNA-binding superfamily protein
Peaxi162Scf00420g00254	0.313941	1.82297	2.56685	0.936078	0.152574	1.33859	0.41663	2	AT3G27330	zinc finger (C3HC4-type RING finger) family protein
Peaxi162Scf00431g00310	8.69011	26.7008	369.315	221.223	3.05089	57.1963	2.90852	2	AT1G76490	hydroxy methylglutaryl CoA reductase 1
Peaxi162Scf00444g00835	8.36477	22.2692	48.1922	45.6724	19.7251	96.7845	19.288	2	AT5G52390	PAR1 protein
Peaxi162Scf00445g00064	0.306409	2.01136	2.15335	0.97703	0	0.862215	0	2	AT1G33960	P-loop containing nucleoside triphosphate hydrolases superfamily protein
Peaxi162Scf00462g00044	4.74428	33.3744	100.123	75.7173	8.63794	20.2289	18.8883	2	AT1G19020	unknown protein
Peaxi162Scf00463g00001	10.5869	38.8942	130.783	219.703	103.554	79.5312	35.3292	2	AT5G14602	unknown protein
Peaxi162Scf00469g00528	0.652289	3.05342	18.4859	7.45751	2.36764	5.70868	0	2	AT5G05340	Peroxidase superfamily protein
Peaxi162Scf00479g00910	0.865252	2.15326	4.42155	4.64386	0	10.1456	1.72241	2	AT2G22370	unknown protein
Peaxi162Scf00488g00003	7.33692	26.6755	297.395	194.008	29.169	66.722	53.0862	2	AT5G03380	Heavy metal transport/detoxification superfamily protein
Peaxi162Scf00489g00022	0.079068	0.262359	2.90916	0.91727	0.845392	0.842837	0.209862	2	ATMG00660	hypothetical protein
Peaxi162Scf00489g00026	2.90253	8.02579	15.8211	5.76964	2.82123	7.21928	3.85193	2	ATMG01330	hypothetical protein
Peaxi162Scf00502g00825	0.453383	2.56384	7.25657	29.3401	0	4.46438	1.48566	2	AT2G41380	S-adenosyl-L-methionine-dependent methyltransferases superfamily protein
Peaxi162Scf00522g00110	0.641832	3.38771	4.157	3.31025	1.66879	1.06212	0.45696	2	AT4G25030	unknown protein
Peaxi162Scf00527g00323	0.110995	0.421304	0.533279	0.885311	0.537302	0.812908	0.337351	2	AT2G28470	beta-galactosidase 8
Peaxi162Scf00543g00414	1.19003	4.49526	43.1509	20.8134	10.867	8.85117	4.31006	2	AT3G23250	myb domain protein 15
Peaxi162Scf00548g00024	1.59127	5.00787	5.51448	3.51824	3.01872	3.46489	2.26919	2	AT2G22900	Galactosyl transferase GMA12/MNN10 family protein
Peaxi162Scf00549g00114	0.605877	2.11881	6.52621	3.37197	2.56802	5.67229	2.6191	2	AT4G36920	Integrase-type DNA-binding superfamily protein
Peaxi162Scf00580g00512	5.18778	12.2013	50.8714	31.2101	3.76586	39.5567	26.2704	2	AT3G12500	basic chitinase
Peaxi162Scf00660g00007	0.499951	2.10161	3.86265	2.45217	1.08714	3.84573	3.80359	2	AT3G20800	Cell differentiation, Rcd1-like protein
Peaxi162Scf00700g00139	0.199424	0.936175	2.15564	1.16989	0.599452	1.26906	1.00424	2	AT5G63380	AMP-dependent synthetase and ligase family protein
Peaxi162Scf00714g00066	0.125502	1.66573	7.18294	5.38863	0	0.668903	0	2	AT4G23030	MATE efflux family protein
Peaxi162Scf00732g00451	7.92423	19.0908	55.2822	36.5568	34.6317	13.0685	7.01185	2	AT5G05340	Peroxidase superfamily protein
Peaxi162Scf00757g00314	2.04424	4.47227	5.59326	2.52392	1.45612	3.03546	0	2	AT3G44510	alpha/beta-Hydrolases superfamily protein
Peaxi162Scf00763g00048	5.574	14.4605	27.1896	15.3243	9.36733	8.8368	5.1072	2	AT2G31880	Leucine-rich repeat protein kinase family protein
Peaxi162Scf00763g00327	4.08458	10.1649	13.2194	11.773	5.62442	16.3275	12.1964	2	AT5G20090	Uncharacterised protein family (UPF0041)
Peaxi162Scf00764g00211	8.1439	47.6	515.728	186.932	38.6132	93.1097	41.0044	2	AT5G51330	SWITCH1
Peaxi162Scf00770g00114	1.37603	18.7898	26.0968	18.4578	15.5281	26.1818	17.8778	2	AT2G47260	WRKY DNA-binding protein 23
Peaxi162Scf00784g00035	0.81035	3.13699	16.0109	8.37604	0.787654	9.49914	0.716941	2	AT5G36970	NDR1/HIN1-like 25
Peaxi162Scf00797g00063	0.537505	6.68816	36.2853	25.9634	4.44083	8.3079	1.7833	2	AT4G03140	NAD(P)-binding Rossmann-fold superfamily protein
Peaxi162Scf00798g00034	0.117989	2.54476	8.44115	25.7115	0.057342	2.6412	0.313165	2	AT4G20820	FAD-binding Berberine family protein
Peaxi162Scf00801g00061	33.1475	111.176	534.311	173.751	104.154	97.0359	32.6773	2	AT3G48310	cytochrome P450, family 71, subfamily A, polypeptide 22
Peaxi162Scf00821g00047	2.39915	5.54926	71.0554	26.1966	6.77298	13.8394	3.84502	2	AT4G37980	elicitor-activated gene 3-1
Peaxi162Scf00845g00027	0.082705	0.515097	1.92434	0.661717	0.541228	0.571245	0.191397	2	AT5G36160	Tyrosine transaminase family protein
Peaxi162Scf00875g00019	3.67296	8.97777	16.7616	45.9163	1.96247	6.65702	5.76863	2	AT3G12500	basic chitinase
Peaxi162Scf00878g00014	0.087378	0.28993	2.43437	0.312641	0	0.465706	0	2	AT2G28270	Cysteine/Histidine-rich C1 domain family protein
Peaxi162Scf00897g00411	0.225479	0.561125	0.691336	0.67231	0.657491	0.84123	0.74808	2	AT3G42170	BED zinc finger ;hAT family dimerisation domain
Peaxi162Scf00901g00321	0.21385	0.532186	1.0928	1.14775	0	2.39353	1.84469	2	AT1G05160	cytochrome P450, family 88, subfamily A, polypeptide 3
Peaxi162Scf00957g00018	0.731958	2.13916	3.46297	1.58342	0.148061	1.66945	1.64441	2	AT3G55740	proline transporter 2
Peaxi162Scf00957g00331	0.767822	2.01956	4.2655	2.63017	2.19541	3.24396	0.510237	2	AT3G55950	CRINKLY4 related 3
Peaxi162Scf00970g00165	0.312204	0.738776	1.36532	0.622203	0	0.470383	0	2	AT2G35030	Pentatricopeptide repeat (PPR) superfamily protein
Peaxi162Scf00977g00002	3.41109	9.05474	11.5473	15.7536	7.95733	15.456	6.33758	2	AT4G22250	RING/U-box superfamily protein
Peaxi162Scf01097g00313	0.787323	2.82219	3.99535	2.87417	2.28987	3.21588	2.45866	2	AT5G54930	AT hook motif-containing protein
Peaxi162Scf01132g00135	1.22329	5.58336	22.392	5.1062	2.00648	5.24224	0.101464	2	AT1G21270	wall-associated kinase 2
Peaxi162Scf01141g00013	1.01681	5.06085	5.53582	3.23394	2.63555	3.98077	1.3494	2	AT1G10480	zinc finger protein 5
Peaxi162Scf01178g00019	1.17149	2.94242	15.6602	13.3568	6.29806	19.0563	11.434	2	AT2G45660	AGAMOUS-like 20
Peaxi162Scf01192g00317	6.32234	20.9783	25.8464	30.1621	18.4358	26.9574	16.7807	2	AT4G39080	vacuolar proton ATPase A3
Peaxi162Scf01276g00040	0.917466	2.60937	8.72585	1.97634	0.127396	2.2032	0	2	AT3G14610	cytochrome P450, family 72, subfamily A, polypeptide 7
Peaxi162Scf01302g00033	0.369448	1.84989	1.92339	1.69436	0.170052	0.970743	0.898592	2	AT3G09230	myb domain protein 1
Peaxi162Scf01305g00039	0.406206	3.36961	9.96369	0.968948	0	2.165	0	2	ATCG01130	Ycf1 protein
Peaxi162Scf01333g10016	2.19362	9.47148	24.4544	23.4	3.97108	6.95498	5.76299	2	AT1G05010	ethylene-forming enzyme
Peaxi162Scf01553g00014	0.52438	3.71134	4.18791	10.3819	1.64299	3.79436	0	2	AT4G23750	cytokinin response factor 2
Peaxi162Scf02239g00020	0.817329	2.303	2.79287	1.03725	0.3429	0.860398	0.346281	2	AT5G48390	Tetratricopeptide repeat (TPR)-like superfamily protein
Peaxi162Scf00000g00071	1.23751	2.47973	6.90622	3.03851	4.31022	2.05795	6.39099	3	AT1G59740	Major facilitator superfamily protein
Peaxi162Scf00000g05835	0.355006	1.83581	4.83015	3.51909	5.13372	0.725438	5.98628	3	AT1G17180	glutathione S-transferase TAU 25
Peaxi162Scf00001g00006	1.35146	2.91659	7.26125	3.12869	5.0499	1.59698	3.70246	3	AT5G64230	unknown protein
Peaxi162Scf00001g00036	2.80987	7.32804	13.7331	8.92157	26.7981	11.7922	19.0873	3	AT1G34750	Protein phosphatase 2C family protein
Peaxi162Scf00001g00412	2.73662	7.56831	10.502	25.9147	53.4145	9.99772	23.189	3	AT1G02820	Late embryogenesis abundant 3 (LEA3) family protein
Peaxi162Scf00003g01335	1.99424	4.73599	10.2908	6.55603	7.39559	3.37228	5.43838	3	AT1G47530	MATE efflux family protein
Peaxi162Scf00003g02550	3.38246	7.61099	18.1883	19.8061	22.9345	22.3147	44.7661	3	AT4G33920	Protein phosphatase 2C family protein
Peaxi162Scf00004g00010	1.26657	2.61674	4.54063	4.08681	10.4744	4.71558	8.15334	3	AT5G04500	glycosyltransferase family protein 47
Peaxi162Scf00004g04124	1.18999	4.40141	4.60426	3.49959	6.32203	6.39787	13.7271	3	AT1G34470	Protein of unknown function (DUF803)
Peaxi162Scf00009g00813	7.72313	15.5002	32.722	21.1342	38.6842	17.2485	25.3322	3	AT5G01750	Protein of unknown function (DUF567)
Peaxi162Scf00016g00358	0.302118	2.02865	4.78903	3.15233	5.05818	6.89932	8.65033	3	AT2G21440	RNA-binding (RRM/RBD/RNP motifs) family protein
Peaxi162Scf00016g00429	6.5055	15.6314	33.0878	15.0149	32.056	23.7794	39.5165	3	AT2G16385	unknown protein
Peaxi162Scf00017g03136	0.185313	3.87844	3.91077	1.1296	7.83099	0.980198	1.55168	3	AT1G13580	LAG1 longevity assurance homolog 3
Peaxi162Scf00020g01711	10.7073	36.4562	42.9809	33.3209	58.8282	38.0379	63.9338	3	AT1G19530	unknown protein
Peaxi162Scf00021g00524	0.604693	1.33763	2.01072	1.20513	5.48696	2.43984	6.95941	3	AT1G01860	Ribosomal RNA adenine dimethylase family protein
Peaxi162Scf00021g01218	2.96253	6.37675	8.42874	12.3434	20.0469	8.14867	9.34147	3	AT3G61200	Thioesterase superfamily protein
Peaxi162Scf00022g02413	0.614485	2.04524	2.92627	1.34642	1.44496	2.25625	3.6623	3	AT1G78580	trehalose-6-phosphate synthase
Peaxi162Scf00032g02617	3.01134	7.31941	7.72717	6.93624	15.8097	7.69716	8.7474	3	AT2G03120	signal peptide peptidase
Peaxi162Scf00033g00919	0.382827	2.54504	11.7642	3.10582	12.2795	7.20541	7.62072	3	AT2G38820	Protein of unknown function (DUF506)
Peaxi162Scf00035g00711	0.211295	1.33973	2.7731	0.830801	3.77747	1.838	4.32967	3	AT2G02370	SNARE associated Golgi protein family
Peaxi162Scf00045g00127	1.197	5.34413	23.1867	18.2049	21.2661	10.8281	21.4159	3	AT4G17900	PLATZ transcription factor family protein
Peaxi162Scf00047g00640	4.2979	15.7584	16.3181	19.4776	28.1507	17.5495	40.0884	3	AT3G24800	proteolysis 1
Peaxi162Scf00047g00923	0.380087	1.00251	5.21287	1.81482	2.73266	1.71638	1.88969	3	AT2G02360	phloem protein 2-B10
Peaxi162Scf00047g01035	0.125534	0.489203	0.571996	0.479687	0.71672	0.478424	0.658818	3	AT1G04730	P-loop containing nucleoside triphosphate hydrolases superfamily protein
Peaxi162Scf00050g00042	0.201083	0.806755	0.959264	0.754183	1.39743	1.22561	2.18781	3	AT5G52450	MATE efflux family protein
Peaxi162Scf00055g01910	5.41648	19.9893	66.7236	44.5037	47.2761	35.1114	75.3895	3	AT2G38470	WRKY DNA-binding protein 33
Peaxi162Scf00057g02318	0.083636	0.529003	0.727442	2.16476	2.8912	0.716903	3.36121	3	AT2G43970	RNA-binding protein
Peaxi162Scf00060g01411	1.05026	3.48488	12.8807	6.2631	17.3543	2.23906	6.96895	3	AT3G58460	RHOMBOID-like protein 15
Peaxi162Scf00062g00138	0.504213	3.64852	4.75068	3.48189	6.14694	3.63767	3.82441	3	AT3G12630	A20/AN1-like zinc finger family protein
Peaxi162Scf00071g00138	2.31937	8.43761	15.9929	10.7598	11.1511	8.97711	10.6664	3	AT4G31940	cytochrome P450, family 82, subfamily C, polypeptide 4
Peaxi162Scf00073g00227	0.319268	0.821096	2.0821	0.607349	2.92866	0.976431	1.83817	3	AT5G05190	Protein of unknown function (DUF3133)
Peaxi162Scf00073g02339	1.82224	3.7873	17.5439	15.42	28.2706	7.20854	30.7926	3	AT3G56400	WRKY DNA-binding protein 70
Peaxi162Scf00075g01540	1.29045	4.72182	5.31323	3.64135	7.86597	5.00935	7.14765	3	AT1G73320	S-adenosyl-L-methionine-dependent methyltransferases superfamily protein
Peaxi162Scf00078g01145	1.08483	2.39756	4.61965	5.93427	10.4234	3.78318	6.10655	3	AT1G71260	WHIRLY 2
Peaxi162Scf00081g00125	0.833105	7.09423	7.90804	5.09995	5.88243	5.43025	12.7006	3	AT5G65860	ankyrin repeat family protein
Peaxi162Scf00081g00189	2.05622	4.19289	5.53902	4.81798	5.12945	3.42108	5.68978	3	AT3G01400	ARM repeat superfamily protein
Peaxi162Scf00084g00084	0.232371	0.578278	2.3749	0.554289	1.69397	1.85774	2.00446	3	AT1G08070	Tetratricopeptide repeat (TPR)-like superfamily protein
Peaxi162Scf00088g00042	2.92916	6.47287	18.9543	8.1516	21.9085	15.0906	39.0181	3	AT5G11090	serine-rich protein-related
Peaxi162Scf00089g00930	3.33648	7.45567	12.673	7.73149	11.6741	8.15075	16.8374	3	AT4G13940	S-adenosyl-L-homocysteine hydrolase
Peaxi162Scf00091g00312	0.240965	0.598298	1.47763	0.29595	1.17072	0.848197	1.24694	3	AT1G08320	bZIP transcription factor family protein
Peaxi162Scf00092g01211	0.486831	1.42614	6.42451	1.87315	5.14794	4.27505	4.86724	3	AT1G05370	Sec14p-like phosphatidylinositol transfer family protein
Peaxi162Scf00102g01741	0.974597	7.11444	16.7339	19.7605	19.8933	6.64884	8.795	3	AT4G11070	WRKY family transcription factor
Peaxi162Scf00103g01918	1.28352	2.60409	8.0279	10.3988	14.7493	7.11561	10.4747	3	AT3G60190	DYNAMIN-like 1E
Peaxi162Scf00110g01214	0.142721	0.558766	1.46085	1.38859	2.74422	1.54378	3.80102	3	AT5G03770	KDO transferase A
Peaxi162Scf00111g00532	0.369356	0.963123	2.73848	1.04074	5.03127	1.98005	2.03486	3	AT1G17210	IAP-like protein 1
Peaxi162Scf00111g01226	2.4776	7.7188	9.11016	3.57961	7.19381	12.7019	19.3437	3	AT1G53670	methionine sulfoxide reductase B 1
Peaxi162Scf00111g01479	1.12109	2.71604	2.85582	3.27355	3.8314	2.29318	2.4276	3	AT5G07610	F-box family protein
Peaxi162Scf00125g00064	1.03377	3.05856	4.34885	6.62676	8.38697	6.24172	8.7273	3	AT5G04770	cationic amino acid transporter 6
Peaxi162Scf00128g00453	1.97278	5.48901	14.9004	8.72563	16.3888	10.1313	10.7347	3	AT5G14450	GDSL-like Lipase/Acylhydrolase superfamily protein
Peaxi162Scf00128g01140	0.821016	2.49669	8.00327	3.69162	7.97939	3.17835	5.97322	3	AT1G67490	glucosidase 1
Peaxi162Scf00130g00043	2.59501	7.77861	11.3435	4.45811	5.97486	9.03762	11.1631	3	AT2G41660	Protein of unknown function, DUF617
Peaxi162Scf00130g00831	7.57038	16.7368	20.548	10.6387	14.7477	14.7863	19.0589	3	AT3G10300	Calcium-binding EF-hand family protein
Peaxi162Scf00141g00135	0.619294	2.32554	3.69965	1.83515	2.79574	2.11929	4.55835	3	AT3G09100	mRNA capping enzyme family protein
Peaxi162Scf00141g01428	0.519168	5.82429	11.2309	13.6861	17.8693	12.7905	48.6493	3	AT5G01380	Homeodomain-like superfamily protein
Peaxi162Scf00147g01713	5.91469	17.0292	57.8852	36.2333	45.6209	31.2597	40.3287	3	AT5G47530	Auxin-responsive family protein
Peaxi162Scf00155g00910	1.08339	4.80864	7.27948	2.52439	8.26943	6.76714	9.00135	3	AT1G13870	calmodulin binding;purine nucleotide binding
Peaxi162Scf00157g01313	0.252907	0.569867	5.23049	3.16902	4.31988	2.7368	6.71614	3	AT5G45275	Major facilitator superfamily protein
Peaxi162Scf00159g00048	1.46736	4.2522	9.72536	10.4863	13.5494	13.7004	15.0632	3	AT1G71000	Chaperone DnaJ-domain superfamily protein
Peaxi162Scf00160g00121	3.9417	8.71938	14.7713	8.61885	11.4939	19.6079	21.7959	3	AT5G19820	ARM repeat superfamily protein
Peaxi162Scf00160g01526	0.679047	1.78825	6.33149	2.18278	4.30282	2.08879	4.32473	3	AT1G78000	sulfate transporter 1;2
Peaxi162Scf00164g00518	1.2393	2.76488	6.18865	2.52586	8.78561	5.03856	6.32727	3	AT3G17310	S-adenosyl-L-methionine-dependent methyltransferases superfamily protein
Peaxi162Scf00166g00328	0.147805	0.48503	1.28843	0.162979	0.497947	0.581514	0.780918	3	AT5G60920	COBRA-like extracellular glycosyl-phosphatidyl inositol-anchored protein family
Peaxi162Scf00167g00082	1.92801	5.1179	12.8808	9.57365	13.1181	5.95932	13.8271	3	AT4G17500	ethylene responsive element binding factor 1
Peaxi162Scf00169g00113	0.47168	2.82173	3.35613	2.24935	3.56606	2.39525	6.20892	3	AT5G03700	D-mannose binding lectin protein with Apple-like carbohydrate-binding domain
Peaxi162Scf00170g01112	0.7319	1.93319	2.09666	1.24147	2.44421	1.55408	2.37094	3	AT1G32330	heat shock transcription factor A1D
Peaxi162Scf00171g00113	1.64051	3.39507	4.34889	2.22264	5.37702	4.27416	4.60745	3	AT5G50900	ARM repeat superfamily protein
Peaxi162Scf00175g00525	0.827378	2.36091	3.49101	1.57271	3.34161	2.56931	4.12085	3	AT1G69170	Squamosa promoter-binding protein-like (SBP domain) transcription factor family protein
Peaxi162Scf00185g00310	0.280068	1.39395	2.86238	2.33822	3.26669	1.54902	3.71738	3	AT5G12920	Transducin/WD40 repeat-like superfamily protein
Peaxi162Scf00194g00213	0.602648	2.94887	3.11398	1.97155	5.24311	1.84578	2.22649	3	AT1G09530	phytochrome interacting factor 3
Peaxi162Scf00207g00746	0.328277	1.5447	2.73752	1.44915	1.92258	0.595603	0.800164	3	AT5G40810	Cytochrome C1 family
Peaxi162Scf00226g00114	1.1221	3.4446	11.7887	4.04814	12.6361	12.1918	13.8091	3	AT1G22750	unknown protein
Peaxi162Scf00228g00036	0.54072	1.15616	1.16859	1.25066	2.04957	1.36602	1.89297	3	AT1G34300	lectin protein kinase family protein
Peaxi162Scf00229g01513	1.34797	5.39085	13.0972	3.88099	5.86949	3.48526	22.5552	3	AT3G16150	N-terminal nucleophile aminohydrolases (Ntn hydrolases) superfamily protein
Peaxi162Scf00230g00067	1.8358	4.34511	6.1175	5.85025	19.4751	6.40279	8.79027	3	AT1G03070	Bax inhibitor-1 family protein
Peaxi162Scf00234g00911	0.504369	2.32326	4.38995	2.45695	2.85487	2.23179	5.2113	3	AT3G48830	polynucleotide adenylyltransferase family protein / RNA recognition motif (RRM)-containing protein
Peaxi162Scf00235g00626	0.804417	2.62625	3.77185	1.55969	6.36124	1.39673	1.96693	3	AT3G20290	EPS15 homology domain 1
Peaxi162Scf00246g00007	4.23676	8.87313	12.7082	13.0051	24.8754	10.0065	14.8225	3	AT5G20540	BREVIS RADIX-like 4
Peaxi162Scf00249g00815	82.5589	171.626	203.05	195.805	248.049	173.274	195.787	3	AT2G44130	Galactose oxidase/kelch repeat superfamily protein
Peaxi162Scf00253g00517	1.06895	2.74786	2.96127	1.41767	4.31707	2.68499	5.68167	3	AT2G31510	IBR domain-containing protein
Peaxi162Scf00258g00432	0.813462	1.6879	2.15268	1.0739	1.54997	1.27629	3.62857	3	AT3G12810	SNF2 domain-containing protein / helicase domain-containing protein
Peaxi162Scf00265g00033	0.426386	0.990362	2.44036	2.13588	3.56422	2.09075	3.28196	3	AT5G65560	Pentatricopeptide repeat (PPR) superfamily protein
Peaxi162Scf00268g00087	0.390605	1.20491	4.29223	3.00969	3.70598	3.03984	7.10356	3	AT1G71990	fucosyltransferase 13
Peaxi162Scf00271g00062	6.79315	20.6622	35.871	18.9048	37.4164	12.0687	24.0404	3	AT5G07580	Integrase-type DNA-binding superfamily protein
Peaxi162Scf00272g00224	0.345541	3.83789	4.86834	1.97524	4.10856	2.13886	3.30537	3	AT1G61560	Seven transmembrane MLO family protein
Peaxi162Scf00284g00912	0.338584	0.762005	1.47531	0.704309	2.61483	1.56487	1.82515	3	AT5G05560	E3 ubiquitin ligase, putative
Peaxi162Scf00299g00084	0.794224	1.75689	4.75436	1.97921	8.60928	5.14402	24.4003	3	AT5G09530	hydroxyproline-rich glycoprotein family protein
Peaxi162Scf00299g00532	0.497552	2.34106	5.97952	1.49527	5.10478	2.67281	4.71408	3	AT5G59520	ZRT/IRT-like protein 2
Peaxi162Scf00304g01028	1.79999	3.61819	8.02403	11.9649	24.0244	13.3164	21.4171	3	AT5G61640	peptidemethionine sulfoxide reductase 1
Peaxi162Scf00322g00027	1.38988	3.0159	5.10685	3.04945	3.8767	2.17934	3.4672	3	AT4G15080	DHHC-type zinc finger family protein
Peaxi162Scf00327g00413	2.43969	9.16306	15.844	10.3223	31.9092	10.5138	29.7103	3	AT2G26150	heat shock transcription factor A2
Peaxi162Scf00328g00129	12.1232	26.5135	56.6858	57.3288	82.1847	60.7215	117.325	3	AT2G17880	Chaperone DnaJ-domain superfamily protein
Peaxi162Scf00328g00218	1.70661	4.47702	11.313	6.63215	12.6247	13.4414	13.5885	3	AT2G17760	Eukaryotic aspartyl protease family protein
Peaxi162Scf00329g00317	1.3181	8.73591	14.4505	7.77135	12.4616	5.30205	5.74082	3	AT5G63670	SPT4 homolog 2
Peaxi162Scf00344g00191	1.25967	4.21803	6.04279	6.80491	13.6321	7.35297	7.38978	3	AT5G36970	NDR1/HIN1-like 25
Peaxi162Scf00345g00128	2.08709	4.63751	7.44916	4.31944	12.7123	8.05017	11.145	3	AT3G61850	Dof-type zinc finger DNA-binding family protein
Peaxi162Scf00354g00222	2.12127	6.22825	8.34054	7.66236	10.0018	6.79199	11.9989	3	AT1G60080	3'-5'-exoribonuclease family protein
Peaxi162Scf00362g00134	0.465801	1.66742	7.20571	3.65883	13.5889	8.68525	14.3643	3	AT2G17220	Protein kinase superfamily protein
Peaxi162Scf00362g00430	0.490555	1.62388	2.73126	1.52893	2.59938	2.80247	2.99507	3	AT2G17020	F-box/RNI-like superfamily protein
Peaxi162Scf00364g00025	0.102618	0.514423	0.980986	0.195844	2.8708	0.794502	1.15742	3	AT1G58602	LRR and NB-ARC domains-containing disease resistance protein
Peaxi162Scf00384g00512	1.03723	2.48225	3.5133	3.42689	6.36758	5.62385	5.77515	3	AT2G42560	late embryogenesis abundant domain-containing protein / LEA domain-containing protein
Peaxi162Scf00393g00062	0.455606	3.06778	8.94759	2.7414	18.4402	1.13779	3.68445	3	AT4G15120	VQ motif-containing protein
Peaxi162Scf00399g00714	4.05275	10.3858	11.182	6.02623	13.0849	7.55427	10.7556	3	AT4G02425	unknown protein
Peaxi162Scf00408g00242	0.22353	1.15969	1.54652	0.520165	0.859962	0.823549	0.831112	3	AT3G16030	lectin protein kinase family protein
Peaxi162Scf00417g00122	31.0597	74.7762	75.4126	67.8027	69.8407	45.684	46.5175	3	AT5G23760	Copper transport protein family
Peaxi162Scf00420g00220	0.37919	0.8388	5.42559	4.52252	12.5314	4.44622	6.87736	3	AT5G40720	Domain of unknown function (DUF23)
Peaxi162Scf00424g00066	0.510637	1.41744	6.09123	0.86528	1.33436	3.76681	5.14304	3	AT4G12760	unknown protein
Peaxi162Scf00427g00067	0.442211	1.76206	2.5309	2.87627	5.35719	5.21082	5.68989	3	AT3G50700	indeterminate(ID)-domain 2
Peaxi162Scf00428g00715	0.614365	2.68872	2.69514	3.43026	4.67764	3.29493	4.329	3	AT3G12640	RNA binding (RRM/RBD/RNP motifs) family protein
Peaxi162Scf00444g00231	42.6965	92.7805	218.202	191.146	232.202	96.4916	253.728	3	AT1G01490	Heavy metal transport/detoxification superfamily protein
Peaxi162Scf00451g00928	0.248764	0.499225	2.06556	0.407918	0.465401	1.06551	1.85722	3	AT3G01280	voltage dependent anion channel 1
Peaxi162Scf00454g00229	0.599633	1.26675	3.61707	1.39147	2.29789	2.74468	3.55204	3	AT5G38570	F-box/RNI-like superfamily protein
Peaxi162Scf00455g01310	0.388433	0.808073	1.88684	1.0367	1.1811	0.85938	1.23641	3	AT3G08600	Protein of unknown function (DUF1191)
Peaxi162Scf00461g01011	356.275	723.88	1002.49	1505.42	2956.49	1931.16	4614.6	3	AT1G28330	dormancy-associated protein-like 1
Peaxi162Scf00494g00053	1.70951	7.68348	27.0389	10.6433	15.649	8.80126	18.9126	3	AT5G12010	unknown protein
Peaxi162Scf00496g00012	0.562027	1.2962	1.75781	1.29455	2.47928	0.663323	2.78327	3	AT5G62640	proline-rich family protein
Peaxi162Scf00499g00110	3.14538	9.58171	10.7135	5.25396	9.77053	3.93384	6.80292	3	AT4G29040	regulatory particle AAA-ATPase 2A
Peaxi162Scf00515g00425	1.13523	3.84118	10.1348	4.77319	13.4572	6.54764	12.6107	3	AT4G36650	plant-specific TFIIB-related protein
Peaxi162Scf00528g00053	0.136095	0.451579	0.834554	0.979897	1.58739	0.907094	2.82516	3	AT5G53840	F-box/RNI-like/FBD-like domains-containing protein
Peaxi162Scf00560g00513	3.14653	7.35468	10.0983	9.54272	11.1958	7.04519	11.793	3	AT4G13350	NSP (nuclear shuttle protein)-interacting GTPase
Peaxi162Scf00568g00016	0.797633	3.32892	3.81264	2.75334	4.08756	2.84484	3.40812	3	AT5G55540	tornado 1
Peaxi162Scf00599g00511	0.194136	0.864895	1.06891	0.631351	1.47835	1.36014	3.36825	3	AT5G16750	Transducin family protein / WD-40 repeat family protein
Peaxi162Scf00632g00416	0.419305	6.5005	8.82719	4.67399	7.99579	5.4073	6.7044	3	AT1G20830	multiple chloroplast division site 1
Peaxi162Scf00638g00416	2.06267	5.5075	6.24636	4.93108	8.45702	5.28588	6.54153	3	AT1G28380	MAC/Perforin domain-containing protein
Peaxi162Scf00652g00018	0.294809	1.95643	3.69032	3.93225	7.59363	5.80673	9.11397	3	AT4G13980	winged-helix DNA-binding transcription factor family protein
Peaxi162Scf00658g00811	0.32203	2.06886	3.62197	6.51191	9.44071	4.95919	14.4748	3	AT5G02190	Eukaryotic aspartyl protease family protein
Peaxi162Scf00677g00332	1.25319	3.45882	5.4141	2.56128	3.66874	4.87182	6.19678	3	AT1G76460	RNA-binding (RRM/RBD/RNP motifs) family protein
Peaxi162Scf00691g00417	0.336791	1.11752	7.43081	11.0151	22.3302	9.53297	11.6459	3	AT2G34830	WRKY DNA-binding protein 35
Peaxi162Scf00692g00414	0.39417	2.17984	3.45611	3.15629	6.13009	2.15457	4.30925	3	AT3G23550	MATE efflux family protein
Peaxi162Scf00694g00440	0.316383	0.65089	3.0577	1.58018	2.0449	0.836752	2.98558	3	AT3G24090	glutamine-fructose-6-phosphate transaminase (isomerizing)s;sugar binding;transaminases
Peaxi162Scf00700g00038	1.11654	2.71274	4.22621	2.01193	4.27126	1.69977	2.40976	3	AT5G41210	glutathione S-transferase THETA 1
Peaxi162Scf00705g00213	8.29891	16.8923	17.7501	16.9184	21.6267	14.3946	16.4986	3	AT5G15890	TRICHOME BIREFRINGENCE-LIKE 21
Peaxi162Scf00711g00210	1.10902	4.79052	17.8728	13.0716	14.095	10.1513	14.1438	3	AT1G76360	Protein kinase superfamily protein
Peaxi162Scf00716g00018	0.386068	0.960766	1.18525	0.690683	5.06594	1.02883	1.28087	3	AT5G24270	Calcium-binding EF-hand family protein
Peaxi162Scf00739g00001	3.64463	9.85118	17.0277	6.25957	9.76901	6.74666	9.47495	3	AT3G10960	AZA-guanine resistant1
Peaxi162Scf00740g00325	8.17886	17.3573	66.3524	39.6726	43.4522	26.222	43.2287	3	AT4G27740	Yippee family putative zinc-binding protein
Peaxi162Scf00744g00026	1.19203	6.95418	16.0818	17.0223	22.5035	21.8427	61.2642	3	AT1G76070	unknown protein
Peaxi162Scf00744g00220	0.686137	2.01419	13.8074	4.68902	7.21593	2.84522	3.07054	3	AT2G38470	WRKY DNA-binding protein 33
Peaxi162Scf00751g00223	0.625573	1.7413	3.00253	1.50215	3.63975	3.80302	4.17776	3	AT2G31320	poly(ADP-ribose) polymerase 2
Peaxi162Scf00755g00011	8.96103	27.4165	89.969	51.7879	78.1405	24.19	54.953	3	AT5G22250	Polynucleotidyl transferase, ribonuclease H-like superfamily protein
Peaxi162Scf00760g00015	0.999222	5.08324	16.5142	6.3987	25.9805	13.1923	49.8626	3	AT3G12580	heat shock protein 70
Peaxi162Scf00779g00032	0.206159	0.555424	0.990915	0.696977	2.07094	0.303849	1.30117	3	AT4G13650	Pentatricopeptide repeat (PPR) superfamily protein
Peaxi162Scf00800g00054	5.01012	15.706	18.1298	6.45975	10.2636	8.23255	9.64321	3	AT4G24240	WRKY DNA-binding protein 7
Peaxi162Scf00807g00004	0.835501	2.15338	3.59033	4.29732	8.50631	1.69348	11.0542	3	AT4G18170	WRKY DNA-binding protein 28
Peaxi162Scf00858g00023	0.521696	3.02934	10.1306	5.59995	9.12752	6.39523	9.69276	3	AT3G57120	Protein kinase superfamily protein
Peaxi162Scf00878g00026	2.00138	4.96676	9.67588	2.40144	6.67081	7.05034	7.2142	3	AT5G06710	homeobox from Arabidopsis thaliana
Peaxi162Scf00904g00119	0.254772	0.556305	4.06026	4.70639	6.43036	2.1897	2.42357	3	AT5G53160	regulatory components of ABA receptor 3
Peaxi162Scf00912g00020	5.85872	14.128	16.6665	11.1998	29.0616	21.2137	22.8578	3	AT5G24470	pseudo-response regulator 5
Peaxi162Scf00914g00315	1.16792	5.73682	6.61783	5.4675	17.1299	6.31729	14.5182	3	AT1G21760	F-box protein 7
Peaxi162Scf00918g00052	1.07307	3.77299	3.95682	2.40427	18.9662	8.26366	19.2367	3	AT1G75717	unknown protein
Peaxi162Scf00918g00416	0.351323	1.60175	2.146	1.23371	1.98198	0.661886	1.17958	3	AT1G20925	Auxin efflux carrier family protein
Peaxi162Scf00936g00210	0.267712	1.46405	2.13479	1.7797	4.0434	1.0668	1.37568	3	AT2G32910	DCD (Development and Cell Death) domain protein
Peaxi162Scf00939g00231	0.308628	2.38668	5.17438	0.474028	1.72249	0.324914	0.898649	3	AT2G15880	Leucine-rich repeat (LRR) family protein
Peaxi162Scf00941g00114	0.753925	1.80171	4.87128	4.14472	12.0334	3.29235	5.1693	3	AT1G03360	ribosomal RNA processing 4
Peaxi162Scf00945g00017	0.768251	5.06273	27.7111	21.7655	35.3174	5.3527	20.8565	3	AT4G37360	cytochrome P450, family 81, subfamily D, polypeptide 2
Peaxi162Scf00945g00119	4.76868	13.3357	41.5644	49.5153	60.366	20.2938	38.1051	3	AT4G37310	cytochrome P450, family 81, subfamily H, polypeptide 1
Peaxi162Scf00951g00313	1.87811	6.23179	17.9151	9.70658	10.953	6.67329	11.6313	3	AT2G22170	Lipase/lipooxygenase, PLAT/LH2 family protein
Peaxi162Scf00964g00150	1.48271	3.49488	5.10089	3.69947	7.74442	4.51784	10.3534	3	AT4G27020	unknown protein
Peaxi162Scf01073g00003	0.205795	0.960744	1.23267	0.957933	3.91479	1.09111	1.97657	3	AT2G26570	Plant protein of unknown function (DUF827)
Peaxi162Scf01112g00011	0.18971	0.831669	1.96473	0.452658	2.1074	1.06569	2.90876	3	AT4G39120	myo-inositol monophosphatase like 2
Peaxi162Scf01125g00110	6.48939	17.2261	37.141	24.7672	36.5843	40.1211	44.7826	3	AT3G03380	DegP protease 7
Peaxi162Scf01149g00019	0.128306	0.853552	4.7927	1.54044	3.79141	0.413031	1.02843	3	AT2G40390	unknown protein
Peaxi162Scf01178g00112	1.99869	4.19138	8.20429	3.29529	12.3749	8.29322	14.5611	3	AT4G25320	AT hook motif DNA-binding family protein
Peaxi162Scf01346g00003	1.016	2.60215	4.15209	3.17685	12.7365	4.43316	7.15357	3	AT1G68490	unknown protein
Peaxi162Scf01385g00023	0.462557	5.64291	8.46634	4.52583	13.8102	8.1975	15.0417	3	AT5G49410	unknown protein
Peaxi162Scf03603g00001	6.62519	17.305	37.3177	13.0181	13.3125	18.5662	19.7089	3	AT4G02480	AAA-type ATPase family protein
Peaxi162Scf53700g00004	1.69125	9.92948	31.9091	8.14615	19.295	10.5594	11.5292	3	AT3G09270	glutathione S-transferase TAU 8
Peaxi162Scf00001g00482	0.618239	3.82457	5.50591	0	11.2035	1.49676	5.54681	4	AT1G02870	unknown protein
Peaxi162Scf00001g03910	0.108869	0.38522	3.89687	3.36759	1.72124	0.904736	1.29708	4	AT1G02810	Plant invertase/pectin methylesterase inhibitor superfamily
Peaxi162Scf00001g04617	0.595188	1.42622	1.45967	0	3.50907	1.0915	0.825482	4	AT1G02850	beta glucosidase 11
Peaxi162Scf00002g00218	2.59967	19.3905	37.1488	10.8362	0	0	0	4	ATCG01230	ribosomal protein S12B
Peaxi162Scf00003g01332	2.0795	4.76636	10.5102	13.4857	10.0171	4.94262	9.78566	4	AT1G11750	CLP protease proteolytic subunit 6
Peaxi162Scf00006g00389	1.96862	5.77172	8.58966	5.7844	3.29389	5.59751	7.1303	4	AT3G63010	alpha/beta-Hydrolases superfamily protein
Peaxi162Scf00006g00535	34.5785	129.125	375.94	14.6788	14.6498	40.0635	16.311	4	AT5G56030	heat shock protein 81-2
Peaxi162Scf00008g00386	1.05309	2.44489	30.4274	6.37709	2.59656	2.93996	4.06796	4	AT4G36670	Major facilitator superfamily protein
Peaxi162Scf00009g00246	7.38132	25.28	52.1001	5.2118	17.3836	22.5759	15.2195	4	AT2G37970	SOUL heme-binding family protein
Peaxi162Scf00009g00812	0.388445	1.28881	1.58804	0	1.88781	1.24236	4.63919	4	AT5G01750	Protein of unknown function (DUF567)
Peaxi162Scf00011g00193	4.82212	17.1848	37.4757	15.5218	11.0566	26.3389	43.5868	4	AT1G59740	Major facilitator superfamily protein
Peaxi162Scf00011g01319	1.73848	4.1475	12.1015	0	0	0	0	4	AT1G09812	unknown protein
Peaxi162Scf00014g00010	2.59767	10.3687	26.5064	23.3758	14.218	11.3402	20.9043	4	AT2G38290	ammonium transporter 2
Peaxi162Scf00015g01036	0.886884	2.94279	7.55283	12.2637	18.1029	0	4.11942	4	AT1G68320	myb domain protein 62
Peaxi162Scf00016g00161	15.101	40.5628	42.6262	31.733	27.2592	19.9297	20.9948	4	AT2G26520	unknown protein
Peaxi162Scf00016g00332	3.58164	11.768	98.3067	83.9512	21.8826	25.7652	29.8494	4	AT4G33720	CAP (Cysteine-rich secretory proteins, Antigen 5, and Pathogenesis-related 1 protein) superfamily protein
Peaxi162Scf00016g01124	2.24844	5.59545	11.4898	4.0225	0	1.19837	11.9356	4	AT1G49410	translocase of the outer mitochondrial membrane 6
Peaxi162Scf00016g02111	1.25918	3.65697	16.6224	10.2622	8.26466	10.0761	21.3881	4	AT4G34135	UDP-glucosyltransferase 73B2
Peaxi162Scf00017g00002	0.229171	0.839455	3.68804	2.38285	0	2.66867	5.59695	4	AT4G06526	nucleic acid binding;zinc ion binding
Peaxi162Scf00017g02231	0.15932	0.397948	1.14264	0.380036	0	0	0.422867	4	AT1G70140	formin 8
Peaxi162Scf00026g02218	0.252793	0.8388	8.66305	4.36993	1.26196	2.42516	7.25614	4	AT1G27100	Actin cross-linking protein
Peaxi162Scf00029g00173	1.33051	3.15138	7.08337	4.65208	3.47367	4.27427	6.56219	4	AT2G28000	chaperonin-60alpha
Peaxi162Scf00030g00157	1.12047	2.39498	3.12224	1.09424	2.45219	3.21952	7.3215	4	AT4G08950	Phosphate-responsive 1 family protein
Peaxi162Scf00030g01110	4.99841	14.6223	23.5304	8.40732	4.22302	3.26331	0.758068	4	AT1G22400	UDP-Glycosyltransferase superfamily protein
Peaxi162Scf00030g02119	0.427414	1.06366	1.31048	0.254884	0.207721	1.13902	0.567219	4	ATCG01090	NADPH dehydrogenases
Peaxi162Scf00032g00328	2.09554	4.47193	6.72673	0.357251	5.96333	1.91338	0.794957	4	AT4G21090	MITOCHONDRIAL FERREDOXIN 2
Peaxi162Scf00038g00329	0.122177	0.892258	1.90625	1.75629	1.10373	1.04499	4.13448	4	AT2G23950	Leucine-rich repeat protein kinase family protein
Peaxi162Scf00040g00314	3.28233	8.59615	11.3031	2.1011	2.47985	5.44278	16.5496	4	AT4G35490	mitochondrial ribosomal protein L11
Peaxi162Scf00045g02037	0.387515	2.25738	8.44707	0	0	0.789265	1.1112	4	AT2G39030	Acyl-CoA N-acyltransferases (NAT) superfamily protein
Peaxi162Scf00047g01928	68.3117	141.667	209.449	305.527	0	54.6131	0	4	AT1G12010	2-oxoglutarate (2OG) and Fe(II)-dependent oxygenase superfamily protein
Peaxi162Scf00047g02460	0.955905	2.15526	4.89375	3.05284	0	0	0	4	AT1G24764	microtubule-associated proteins 70-2
Peaxi162Scf00064g00422	3.55745	10.9217	28.7689	17.571	12.9852	14.8751	19.9711	4	AT1G75170	Sec14p-like phosphatidylinositol transfer family protein
Peaxi162Scf00064g00531	0.250452	2.82582	3.08553	0	0	0.533287	0	4	AT1G75540	salt tolerance homolog2
Peaxi162Scf00067g02422	0.163174	0.678707	1.66826	1.94681	0.158658	0.52199	0.652237	4	AT1G02960	unknown protein
Peaxi162Scf00069g00143	0.551666	1.32721	1.43577	1.20409	0	0.265061	2.10334	4	AT1G53050	Protein kinase superfamily protein
Peaxi162Scf00070g10021	14.1831	46.3833	69.5888	58.6409	34.711	65.2935	94.1321	4	AT5G12010	unknown protein
Peaxi162Scf00074g02040	0.886877	2.58088	4.68007	0	1.90287	1.21194	7.55478	4	AT1G63800	ubiquitin-conjugating enzyme 5
Peaxi162Scf00078g01219	9.34203	30.9871	69.2575	100.727	22.8248	93.4083	157.839	4	AT3G12500	basic chitinase
Peaxi162Scf00085g00114	5.04557	12.0882	42.7392	15.4839	13.0388	19.248	26.049	4	AT4G37990	elicitor-activated gene 3-2
Peaxi162Scf00089g01023	0.272887	0.905474	2.7517	3.08516	2.82285	1.98038	2.89718	4	AT5G50230	Transducin/WD40 repeat-like superfamily protein
Peaxi162Scf00092g00512	0.090977	1.0744	1.12898	0.107217	1.26738	0	0.852337	4	AT3G22540	Protein of unknown function (DUF1677)
Peaxi162Scf00092g00620	0.648203	1.74703	1.96239	3.09155	2.12591	2.50436	3.04413	4	AT4G14820	Pentatricopeptide repeat (PPR) superfamily protein
Peaxi162Scf00100g00091	0.843337	1.91356	3.20272	3.01611	0	0	5.37316	4	AT1G55230	Family of unknown function (DUF716)
Peaxi162Scf00101g00052	1.33032	4.41418	16.3155	4.75995	0	2.68004	3.53093	4	AT5G60670	Ribosomal protein L11 family protein
Peaxi162Scf00105g00113	1.97751	4.25706	4.57181	1.49129	11.3692	6.61539	5.81421	4	AT1G67430	Ribosomal protein L22p/L17e family protein
Peaxi162Scf00107g00910	1.4072	3.30147	4.47439	0.947999	0	0.874207	0	4	AT4G10500	2-oxoglutarate (2OG) and Fe(II)-dependent oxygenase superfamily protein
Peaxi162Scf00109g00018	2.04201	5.06238	9.51782	2.01607	7.3927	6.00789	3.57153	4	AT2G29420	glutathione S-transferase tau 7
Peaxi162Scf00109g00020	2.84502	11.1298	46.5838	41.4577	24.4022	11.4544	23.4854	4	AT3G09270	glutathione S-transferase TAU 8
Peaxi162Scf00110g00013	0.386898	0.857124	3.69671	4.42591	4.42169	2.50054	4.12784	4	AT2G36800	don-glucosyltransferase 1
Peaxi162Scf00110g00028	11.6346	28.3676	83.9283	45.4863	33.4478	46.9006	90.7102	4	AT2G36760	UDP-glucosyl transferase 73C2
Peaxi162Scf00111g00062	0.915039	3.15365	3.33013	0.464386	0.284403	1.03499	0.206451	4	AT3G14370	Protein kinase superfamily protein
Peaxi162Scf00117g00118	0.195921	1.81898	2.0269	1.53694	0	0	5.46127	4	AT1G12970	plant intracellular ras group-related LRR 3
Peaxi162Scf00122g01723	0.125556	0.687195	1.34258	0.112822	0.565363	0.790149	0.37089	4	AT2G42600	phosphoenolpyruvate carboxylase 2
Peaxi162Scf00125g01321	0.253572	0.841386	1.03873	4.23145	4.2004	5.14842	13.3389	4	AT3G24310	myb domain protein 305
Peaxi162Scf00129g01422	5.63004	11.5952	22.6186	13.3152	7.72876	10.2931	20.492	4	AT1G50170	sirohydrochlorin ferrochelatase B
Peaxi162Scf00130g00827	0.090672	0.393705	0.55495	0.648517	0.138078	0.358595	1.05787	4	AT1G06190	Rho termination factor
Peaxi162Scf00130g01110	0.510538	1.68893	2.60797	0	0	0	0	4	AT1G01350	Zinc finger (CCCH-type/C3HC4-type RING finger) family protein
Peaxi162Scf00134g00172	1.15179	2.64211	3.18137	6.28843	1.84539	2.82595	3.76935	4	AT1G70170	matrix metalloproteinase
Peaxi162Scf00134g01213	1.24718	3.44858	4.24884	0.495829	0	0.886296	3.86196	4	AT2G42430	lateral organ boundaries-domain 16
Peaxi162Scf00135g01433	0.241877	1.20387	2.47205	2.01938	0.940411	2.82464	2.98591	4	AT5G61890	Integrase-type DNA-binding superfamily protein
Peaxi162Scf00140g00212	3.7558	8.05509	15.6213	2.25365	7.71242	13.4117	4.93707	4	AT5G66460	Glycosyl hydrolase superfamily protein
Peaxi162Scf00140g01214	49.8826	117.949	120.894	87.1216	74.498	156.932	286.027	4	AT4G15910	drought-induced 21
Peaxi162Scf00150g00086	0.223675	0.74188	0.914036	2.17883	0	2.19377	2.78735	4	AT3G42170	BED zinc finger ;hAT family dimerisation domain
Peaxi162Scf00154g01021	0.823731	3.55684	14.1952	6.39991	3.28016	3.16192	3.93907	4	AT5G45710	winged-helix DNA-binding transcription factor family protein
Peaxi162Scf00163g00009	5.79002	15.0951	20.2887	25.6495	14.0696	14.5481	38.4195	4	AT1G48120	hydrolases;protein serine/threonine phosphatases
Peaxi162Scf00164g00711	4.62824	16.8477	99.5931	57.995	54.0443	21.0318	21.5588	4	AT3G17210	heat stable protein 1
Peaxi162Scf00165g01727	2.40697	7.98661	14.7599	0	0	2.56573	0	4	AT5G02470	Transcription factor DP
Peaxi162Scf00166g00728	0.694899	5.20163	7.14002	8.69324	4.42769	4.41522	5.60286	4	AT3G01860	unknown protein
Peaxi162Scf00170g00323	0.07195	0.48156	1.37019	1.4205	0.955762	0.174336	1.45859	4	AT3G16030	lectin protein kinase family protein
Peaxi162Scf00171g00239	1.39877	6.51768	27.774	14.8234	14.4187	6.03935	8.39864	4	AT5G08350	GRAM domain-containing protein / ABA-responsive protein-related
Peaxi162Scf00171g00529	0.669769	1.92529	5.1568	0.435557	3.92559	1.76554	7.04618	4	AT3G17700	cyclic nucleotide-binding transporter 1
Peaxi162Scf00171g00620	0.333374	1.6221	2.2519	2.02665	0.888902	3.13682	3.98601	4	AT3G10220	tubulin folding cofactor B
Peaxi162Scf00175g00089	0.524504	1.24373	4.58881	0.354458	0.953122	0.414111	0	4	AT3G14690	cytochrome P450, family 72, subfamily A, polypeptide 15
Peaxi162Scf00178g01110	1.90472	5.86631	14.7254	9.17405	3.4247	5.22565	7.75556	4	AT4G22070	WRKY DNA-binding protein 31
Peaxi162Scf00182g00066	0.093465	0.258419	2.00249	0	0	0.231479	0	4	AT5G03150	C2H2-like zinc finger protein
Peaxi162Scf00188g00927	4.8969	14.8839	21.2162	6.04696	3.26852	4.60337	2.31369	4	AT3G01690	alpha/beta-Hydrolases superfamily protein
Peaxi162Scf00189g00041	5.14597	13.1798	25.2182	23.3784	22.0219	30.3219	46.9649	4	AT3G57680	Peptidase S41 family protein
Peaxi162Scf00192g00611	0.090498	0.300285	0.369967	0.107935	0	0	0	4	AT4G25420	2-oxoglutarate (2OG) and Fe(II)-dependent oxygenase superfamily protein
Peaxi162Scf00201g00342	0.277151	0.574764	1.29703	0.165276	0	0.517006	0	4	AT1G03220	Eukaryotic aspartyl protease family protein
Peaxi162Scf00204g00216	0.22792	1.64522	5.63943	1.13522	0.299865	0.689831	1.40555	4	AT4G39660	alanine:glyoxylate aminotransferase 2
Peaxi162Scf00209g00095	0.106044	0.317466	0.585506	0	0.313113	0	0	4	AT4G08850	Leucine-rich repeat receptor-like protein kinase family protein
Peaxi162Scf00209g00838	2.72797	5.55234	8.09436	2.54804	1.71133	2.46671	2.49074	4	AT5G39950	thioredoxin 2
Peaxi162Scf00211g00237	31.3251	104.031	141.37	7.41719	7.02072	15.3486	4.92897	4	ATCG01300	ribosomal protein L23
Peaxi162Scf00227g00714	0.112264	0.372505	0.688419	0	0	0	0.222785	4	AT4G32810	carotenoid cleavage dioxygenase 8
Peaxi162Scf00228g00020	0.089005	0.224472	3.80431	2.64514	0.599505	0.915748	0.942421	4	AT4G16260	Glycosyl hydrolase superfamily protein
Peaxi162Scf00228g00059	3.34586	6.72803	8.6297	3.33404	9.16072	7.66272	6.63488	4	AT5G49510	prefoldin 3
Peaxi162Scf00253g00137	1.0233	4.47904	14.221	10.5193	9.44066	11.9582	33.9666	4	AT5G54060	UDP-glucose:flavonoid 3-o-glucosyltransferase
Peaxi162Scf00253g01614	0.30555	0.693324	1.47978	6.24629	0	10.1567	26.1984	4	AT5G17450	Heavy metal transport/detoxification superfamily protein
Peaxi162Scf00255g01119	0.261943	0.939825	2.26009	0.181742	2.11067	0.4996	0	4	AT3G01550	phosphoenolpyruvate (pep)/phosphate translocator 2
Peaxi162Scf00259g00710	0.21564	1.04684	1.61221	0.993645	0	0.168151	0	4	AT3G22830	heat shock transcription factor A6B
Peaxi162Scf00263g00104	15.2425	37.4432	118.244	40.9072	31.2881	35.5653	60.5876	4	AT5G09800	ARM repeat superfamily protein
Peaxi162Scf00273g01120	0.32646	1.08324	1.3346	0.389362	0	0.347993	3.46595	4	AT5G19760	Mitochondrial substrate carrier family protein
Peaxi162Scf00274g00443	0.204378	0.694505	1.71292	2.42268	1.83269	2.95318	3.40962	4	AT5G61430	NAC domain containing protein 100
Peaxi162Scf00280g00613	0.25495	2.50253	7.07083	3.45053	2.31341	3.31992	7.98835	4	AT2G23450	Protein kinase superfamily protein
Peaxi162Scf00286g00546	0.322644	2.39707	7.14958	17.9826	2.34284	2.22023	3.86413	4	AT4G14090	UDP-Glycosyltransferase superfamily protein
Peaxi162Scf00288g01117	3.05822	8.11805	10.0019	2.18849	0	1.95596	8.9288	4	AT5G05660	sequence-specific DNA binding transcription factors;zinc ion binding;sequence-specific DNA binding transcription factors
Peaxi162Scf00297g01121	1.00723	2.2804	3.29183	0.542322	0.671938	2.7426	1.67985	4	AT1G05950	unknown protein
Peaxi162Scf00299g00036	0.936289	5.0402	8.36985	2.70752	1.03399	0.564875	0	4	AT1G18265	Protein of unknown function, DUF593
Peaxi162Scf00299g00117	25.8341	99.3334	112.112	18.2316	5.74665	13.8142	6.13682	4	ATCG00820	ribosomal protein S19
Peaxi162Scf00305g01117	0.026767	0.338542	0.984841	1.03027	0.584239	0.547317	0.775553	4	AT1G74190	receptor like protein 15
Peaxi162Scf00314g00013	0.788166	2.19611	4.66447	6.27393	3.08792	2.40695	7.27485	4	AT1G69330	RING/U-box superfamily protein
Peaxi162Scf00314g00106	2.79857	7.16186	10.2936	10.8618	3.52859	4.79395	7.84876	4	AT3G50310	mitogen-activated protein kinase kinase kinase 20
Peaxi162Scf00314g00628	0.540963	2.2832	2.43354	4.10341	1.78826	4.92352	5.38611	4	AT5G61890	Integrase-type DNA-binding superfamily protein
Peaxi162Scf00330g00418	0.29536	1.13915	3.47433	1.09121	0.131004	0.113997	0.862784	4	AT5G02320	myb domain protein 3r-5
Peaxi162Scf00332g00768	0.538806	1.85348	2.31426	6.72646	0	0	5.94097	4	AT5G62200	Embryo-specific protein 3, (ATS3)
Peaxi162Scf00336g00012	48.5201	177.975	207.13	24.0601	9.93368	31.5374	15.8336	4	ATCG01310	ribosomal protein L2
Peaxi162Scf00345g00041	0.184301	0.752218	0.810496	0	1.57911	0.669094	1.40122	4	AT1G12700	ATP binding;nucleic acid binding;helicases
Peaxi162Scf00346g00073	0.664197	1.63161	2.72149	1.34319	1.0755	2.94599	5.09641	4	AT4G16780	homeobox protein 2
Peaxi162Scf00360g00011	8.71402	21.2922	55.5371	42.2285	7.45186	44.6906	47.9257	4	AT1G71695	Peroxidase superfamily protein
Peaxi162Scf00373g00823	1.04339	3.04689	6.39825	0	5.06804	2.22443	0	4	ATMG01320	NADH dehydrogenase 2B
Peaxi162Scf00376g00036	0.338936	0.843475	1.03921	0.202121	0	0.722585	0.449801	4	AT5G16590	Leucine-rich repeat protein kinase family protein
Peaxi162Scf00376g00329	1.30028	6.15677	10.618	9.63758	9.20867	6.746	8.44962	4	AT3G17840	receptor-like kinase 902
Peaxi162Scf00379g00110	0.304369	2.40822	9.02186	6.56526	5.34636	7.77337	11.4299	4	AT1G60900	U2 snRNP auxilliary factor, large subunit, splicing factor
Peaxi162Scf00380g00099	0.306022	0.782165	0.997252	0.260316	1.10947	0.485336	0.816253	4	AT5G35450	Disease resistance protein (CC-NBS-LRR class) family
Peaxi162Scf00382g00034	4.56105	14.4503	21.7485	3.62658	32.5109	27.5507	20.1765	4	AT3G44790	TRAF-like family protein
Peaxi162Scf00390g00533	0.112739	0.374084	0.58484	0.46033	0.767073	0	0	4	AT5G05340	Peroxidase superfamily protein
Peaxi162Scf00398g00714	2.76105	5.83006	6.66987	2.69431	3.17167	5.35122	5.81503	4	AT5G04520	Protein of unknown function DUF455
Peaxi162Scf00408g00840	0.379867	0.939236	1.48661	0.256861	0	0.475792	0	4	AT2G35600	BREVIS RADIX-like 1
Peaxi162Scf00415g00214	0.8848	1.82339	9.43855	6.09239	6.00373	5.09835	9.43179	4	AT5G44070	phytochelatin synthase 1 (PCS1)
Peaxi162Scf00418g00925	3.08302	7.41327	9.62095	21.2442	0	42.7556	70.3171	4	AT5G66400	Dehydrin family protein
Peaxi162Scf00420g00933	0.370822	0.922827	1.13697	0.221136	1.44175	2.17405	0	4	AT3G26680	DNA repair metallo-beta-lactamase family protein
Peaxi162Scf00422g00012	1.07196	3.11807	39.7611	5.9233	2.78239	7.54915	10.791	4	AT4G39780	Integrase-type DNA-binding superfamily protein
Peaxi162Scf00427g00004	0.188699	0.626126	1.15713	0	3.30144	0	0.751263	4	AT1G10910	Pentatricopeptide repeat (PPR) superfamily protein
Peaxi162Scf00437g00320	0.488018	3.01501	6.38012	5.32822	2.53644	1.74658	4.93875	4	AT5G26340	Major facilitator superfamily protein
Peaxi162Scf00444g00245	0.143375	1.28391	1.62464	0.395564	0.967113	0	0	4	AT5G52790	CBS domain-containing protein with a domain of unknown function (DUF21)
Peaxi162Scf00451g00033	0.098807	0.306259	1.27221	0	0	0	0.670292	4	AT3G46730	NB-ARC domain-containing disease resistance protein
Peaxi162Scf00451g00071	20.7828	107.595	459.95	281.384	189.833	117.132	133.608	4	AT3G29000	Calcium-binding EF-hand family protein
Peaxi162Scf00451g00323	1.18753	3.93917	79.9399	34.1015	10.9951	41.9383	63.0066	4	AT4G16260	Glycosyl hydrolase superfamily protein
Peaxi162Scf00456g00037	0.563101	2.80266	3.31137	0	0	0.450182	0.186822	4	ATMG00180	cytochrome C biogenesis 452
Peaxi162Scf00469g00312	2.99242	6.69143	7.44637	7.75869	3.16153	4.29929	5.8705	4	AT3G58630	sequence-specific DNA binding transcription factors
Peaxi162Scf00469g00535	0.447779	2.87102	4.42809	2.06811	0	0.461799	4.58915	4	AT1G60710	NAD(P)-linked oxidoreductase superfamily protein
Peaxi162Scf00490g00018	0.601655	2.66182	3.68944	0	2.72908	0.64134	0.798453	4	AT2G28160	FER-like regulator of iron uptake
Peaxi162Scf00515g00131	5.98022	15.4874	38.7604	22.4858	13.2598	15.2809	24.9343	4	AT1G70520	cysteine-rich RLK (RECEPTOR-like protein kinase) 2
Peaxi162Scf00515g00516	0.117952	0.496533	0.894636	0.17658	1.50146	0	0.99077	4	AT5G66750	chromatin remodeling 1
Peaxi162Scf00515g00517	0.940162	2.83236	6.47264	3.1249	2.53139	4.86738	5.03538	4	AT3G50660	Cytochrome P450 superfamily protein
Peaxi162Scf00518g00424	1.53754	3.57235	7.22541	4.42831	0.245163	0.279078	3.75929	4	AT1G27385	unknown protein
Peaxi162Scf00532g00051	0.255879	0.849556	1.04587	0.915758	1.24333	0	0.679026	4	AT4G28020	unknown protein
Peaxi162Scf00538g00224	1.10599	2.25771	2.33608	0.397622	2.22622	0.958741	1.25344	4	AT1G72050	transcription factor IIIA
Peaxi162Scf00542g00619	0.853224	2.16105	2.28756	0.740018	0.929244	1.04845	0	4	AT1G32790	CTC-interacting domain 11
Peaxi162Scf00549g00430	1.49794	3.04254	4.25359	0.942436	0.966182	2.81268	0.723283	4	AT3G19420	PTEN 2
Peaxi162Scf00550g00443	0.631649	1.82997	4.25993	4.27326	2.76183	2.27089	2.58136	4	AT1G66920	Protein kinase superfamily protein
Peaxi162Scf00560g00128	4.26516	14.1535	67.4617	117.818	49.7483	29.8821	51.4946	4	AT5G24105	arabinogalactan protein 41
Peaxi162Scf00564g00518	0.341109	1.69776	2.09173	0	0	1.45443	0	4	AT1G17970	RING/U-box superfamily protein
Peaxi162Scf00566g00042	0.242349	0.939924	8.67997	9.98173	2.96744	5.18886	8.26779	4	AT2G26530	Protein of unknown function (DUF1645)
Peaxi162Scf00579g00055	5.14965	25.2036	58.9461	15.516	12.2675	12.6254	24.4717	4	AT3G23250	myb domain protein 15
Peaxi162Scf00585g00061	1.73218	4.30652	4.85961	0.515984	0.420509	2.76871	4.01964	4	AT2G46160	RING/U-box superfamily protein
Peaxi162Scf00585g00082	0.212004	0.693232	2.16674	0.126426	0.824265	0.903951	0	4	AT2G41810	Protein of unknown function, DUF642
Peaxi162Scf00592g00441	22.6096	53.5788	127.191	177.932	127.924	84.1242	111.905	4	AT2G29420	glutathione S-transferase tau 7
Peaxi162Scf00592g00443	4.46543	11.1126	62.3717	205.044	22.0635	27.3698	115.064	4	AT2G29420	glutathione S-transferase tau 7
Peaxi162Scf00593g00037	0.304946	0.758886	2.18164	1.27296	0.296405	1.13771	3.03519	4	AT1G33350	Pentatricopeptide repeat (PPR) superfamily protein
Peaxi162Scf00603g00414	0.979381	2.16647	2.66921	0.389362	0.317317	0.695987	0.8622	4	AT2G24960	unknown protein
Peaxi162Scf00618g00615	1.71655	5.69573	61.4026	19.4493	15.0162	19.2126	30.7533	4	AT1G01490	Heavy metal transport/detoxification superfamily protein
Peaxi162Scf00641g00315	1.00931	6.69657	16.2505	10.1421	3.71364	14.5579	16.0169	4	AT4G02725	unknown protein
Peaxi162Scf00648g00016	0.256654	0.851612	1.04923	3.1631	1.08102	1.91508	2.15716	4	AT5G52030	TraB family protein
Peaxi162Scf00660g00118	0.277693	0.967544	1.39804	0	0	0	1.57495	4	AT1G50730	unknown protein
Peaxi162Scf00683g00460	0.05979	0.694366	0.733283	3.77944	2.20838	0.446135	1.11086	4	AT3G47110	Leucine-rich repeat protein kinase family protein
Peaxi162Scf00684g00566	7.9668	22.3483	58.5732	48.5505	38.4022	40.9478	60.5399	4	AT2G15760	Protein of unknown function (DUF1645)
Peaxi162Scf00684g00574	0.136582	1.8498	2.05077	0	0.582462	0	0	4	AT3G18830	polyol/monosaccharide transporter 5
Peaxi162Scf00689g00549	0.264303	0.58362	1.26058	0	0	0	0	4	AT5G39970	catalytics
Peaxi162Scf00705g00063	0.072007	0.358391	0.883114	0.171762	1.18983	0	0.19112	4	AT4G04220	receptor like protein 46
Peaxi162Scf00710g00051	3.5415	13.7089	32.0173	16.7118	9.48308	14.0803	30.7211	4	AT1G70420	Protein of unknown function (DUF1645)
Peaxi162Scf00710g00528	0.372119	1.64632	1.72288	0	0.848295	0	0	4	AT1G60590	Pectin lyase-like superfamily protein
Peaxi162Scf00714g00014	1.31576	6.91235	9.42359	10.7105	2.53376	3.0318	7.90752	4	AT4G11650	osmotin 34
Peaxi162Scf00714g00017	22.7474	69.4001	159.543	153.974	109.022	52.8552	63.3422	4	AT4G11650	osmotin 34
Peaxi162Scf00714g00327	1.75078	3.69683	4.55469	0.41075	5.83835	1.35815	4.01323	4	AT1G63160	replication factor C 2
Peaxi162Scf00714g10016	5.09202	11.0181	47.9167	92.3658	20.505	63.8097	91.5089	4	AT4G11650	osmotin 34
Peaxi162Scf00735g00516	0.32056	2.12732	6.73107	0	0	0.960103	1.62351	4	AT1G68810	basic helix-loop-helix (bHLH) DNA-binding superfamily protein
Peaxi162Scf00739g00035	16.0949	37.1698	55.7401	12.8899	21.7699	27.0207	8.7914	4	AT5G05250	unknown protein
Peaxi162Scf00740g00038	2.28599	9.1704	12.9672	7.68151	3.40892	3.81155	8.25412	4	AT4G08950	Phosphate-responsive 1 family protein
Peaxi162Scf00760g00129	1.06637	3.26866	9.88161	20.7907	15.1546	7.37973	12.6906	4	AT5G59300	ubiquitin carrier protein 7
Peaxi162Scf00763g00434	1.79231	4.83639	8.01751	1.7057	9.65694	7.71992	0.950027	4	AT4G24780	Pectin lyase-like superfamily protein
Peaxi162Scf00795g00061	25.0948	61.6629	197.88	110.409	62.4071	113.604	126.191	4	AT3G52970	cytochrome P450, family 76, subfamily G, polypeptide 1
Peaxi162Scf00815g00359	0.168689	0.608243	4.03868	1.61871	1.59125	3.08526	4.99428	4	AT1G09220	Pentatricopeptide repeat (PPR) superfamily protein
Peaxi162Scf00833g00001	0.068573	0.910142	1.68201	0	0	0.146193	0	4	AT2G15490	UDP-glycosyltransferase 73B4
Peaxi162Scf00853g00214	0.182237	0.604683	1.8625	1.08675	0	0.778352	1.4511	4	AT3G58860	F-box/RNI-like superfamily protein
Peaxi162Scf00875g00228	0.255578	2.88906	8.08438	3.52322	2.66411	1.11959	3.02584	4	AT1G47670	Transmembrane amino acid transporter family protein
Peaxi162Scf00889g00012	0.214054	0.856732	3.34375	1.01578	0.766789	1.47034	1.51365	4	AT4G10310	high-affinity K+ transporter 1
Peaxi162Scf00889g00226	56.6214	416.457	479.976	267.432	34.3747	239.172	316.059	4	AT3G13380	BRI1-like 3
Peaxi162Scf00892g00121	0.154268	0.311462	1.63777	1.938	0.985311	0.446832	1.11173	4	AT5G43470	Disease resistance protein (CC-NBS-LRR class) family
Peaxi162Scf00901g00317	1.45384	3.1011	6.63755	10.8593	3.7672	3.23812	5.00448	4	AT1G32450	nitrate transporter 1.5
Peaxi162Scf00904g00217	0.663853	5.88911	7.25136	0	20.6822	0.630255	5.13846	4	AT5G62950	RNA polymerase II, Rpb4, core protein
Peaxi162Scf00955g00214	0.447239	1.07471	1.46877	2.16554	1.35857	2.20835	2.84538	4	AT5G55580	Mitochondrial transcription termination factor family protein
Peaxi162Scf00957g00223	2.02052	4.53136	17.2323	23.0655	16.4563	13.1559	33.442	4	AT2G40095	Alpha/beta hydrolase related protein
Peaxi162Scf00968g00212	0.12638	0.531556	0.845787	0	0.124333	0	0.33837	4	AT2G16485	nucleic acid binding;zinc ion binding;DNA binding
Peaxi162Scf00981g00420	0.495817	2.48559	3.19599	2.54535	1.8572	1.57826	3.63151	4	AT5G44280	RING 1A
Peaxi162Scf01003g00017	0.327801	1.81281	3.12687	4.69154	2.23768	0.931794	2.03011	4	AT1G11050	Protein kinase superfamily protein
Peaxi162Scf01009g00022	0.29895	0.991952	1.83999	1.50181	0	0.797716	1.1902	4	AT4G18690	unknown protein
Peaxi162Scf01022g00326	0.17797	0.590527	0.90945	0.106131	0	0.094854	0.472366	4	AT3G57750	Protein kinase superfamily protein
Peaxi162Scf01058g00013	0.464067	3.07966	4.4267	2.02436	0.451069	1.15055	2.46344	4	AT5G04110	DNA GYRASE B3
Peaxi162Scf01092g00127	0.098353	0.298124	1.59113	1.28127	0.81887	1.40558	1.85277	4	AT5G66850	mitogen-activated protein kinase kinase kinase 5
Peaxi162Scf01130g00019	1.63901	6.65796	8.50078	1.38338	0.835179	2.50744	0	4	AT1G11580	methylesterase PCR A
Peaxi162Scf01159g00002	1.30657	3.35005	3.73568	2.95653	0.813818	1.52623	4.34145	4	AT1G08090	nitrate transporter 2:1
Peaxi162Scf01172g00038	1.68784	4.62439	5.17915	0.665153	3.20188	1.89077	1.26459	4	AT3G18620	DHHC-type zinc finger family protein
Peaxi162Scf01221g00026	2.39479	4.83996	5.74589	0	9.59136	3.22287	0	4	AT4G34960	Cyclophilin-like peptidyl-prolyl cis-trans isomerase family protein
Peaxi162Scf01279g00027	1.13843	3.87481	4.22209	4.48147	1.17777	7.1569	49.3088	4	AT4G18910	NOD26-like intrinsic protein 1;2
Peaxi162Scf01313g00013	3.66408	9.42043	21.8865	14.195	10.5161	14.258	27.1656	4	AT2G40000	ortholog of sugar beet HS1 PRO-1 2
Peaxi162Scf01560g00009	3.47041	8.31658	15.7638	13.3371	7.12123	14.3863	15.8636	4	AT3G23240	ethylene response factor 1
Peaxi162Scf01566g00025	0.338218	0.934039	1.7597	0.296274	0.14985	0.491288	0.180572	4	AT5G57090	Auxin efflux carrier family protein
Peaxi162Scf01719g00013	0.277436	2.73087	8.28734	5.48306	4.39674	1.52999	8.44649	4	AT2G39000	Acyl-CoA N-acyltransferases (NAT) superfamily protein
Peaxi162Scf02097g00017	0.047846	0.16982	0.781778	0.061112	0	0	0	4	AT4G27290	S-locus lectin protein kinase family protein
Peaxi162Scf02118g00003	4.20871	9.04253	13.7285	18.0002	5.07038	10.7167	11.1435	4	AT3G45640	mitogen-activated protein kinase 3

## Sheet: Supplementary Table S3
Supplementary Table S3. List of GO terms in P. hybrida (BP category).
Class	Term	Counts	%	P-Value	Genes
1	GO:0006468~protein phosphorylation	13	10.4	0.000747372	AT4G27300, AT1G66910, AT1G11330, AT1G11050, AT3G25840, AT1G34420, AT1G21270, AT2G19130, AT4G27290, AT3G47110, AT2G46340, AT3G25070, AT5G15080
1	GO:0048544~recognition of pollen	4	3.2	0.00081244	AT2G19130, AT4G27300, AT1G11330, AT4G27290
1	GO:0009751~response to salicylic acid	4	3.2	0.0366907	AT1G21270, AT1G49950, AT1G17520, AT2G29420
1	GO:0046686~response to cadmium ion	5	4	0.077709	AT4G37870, AT2G21660, AT1G49950, AT2G36460, AT1G17520
1	GO:0009651~response to salt stress	6	4.8	0.0778947	AT2G21660, AT1G49950, AT2G36460, AT1G03220, AT1G17520, AT5G13180
1	GO:0031627~telomeric loop formation	2	1.6	0.0943014	AT1G49950, AT1G17520
2	GO:0009751~response to salicylic acid	7	4.54545	0.000457095	AT1G21270, AT4G23810, AT3G09230, AT1G80840, AT5G65790, AT3G01420, AT2G29420
2	GO:0042742~defense response to bacterium	7	4.54545	0.00823103	AT3G17210, AT5G64810, AT1G02920, AT4G23180, AT1G80840, AT5G42810, AT3G01420
2	GO:0010200~response to chitin	5	3.24675	0.0101327	AT4G17500, AT3G23250, AT4G23810, AT4G28140, AT1G80840
2	GO:0009873~ethylene-activated signaling pathway	5	3.24675	0.027017	AT4G17500, AT1G49120, AT3G23240, AT4G28140, AT4G23750
2	GO:0050832~defense response to fungus	8	5.19481	0.02806	AT5G20230, AT3G17210, AT5G64810, AT2G39210, AT1G80840, AT5G42810, AT3G01420, AT3G12500
2	GO:0009407~toxin catabolic process	3	1.94805	0.0342591	AT1G02920, AT5G62480, AT2G29420
2	GO:0006979~response to oxidative stress	6	3.8961	0.0375972	AT5G20230, AT1G52200, AT1G19020, AT5G05340, AT1G72060, AT3G01420
2	GO:0006351~transcription, DNA-templated	19	12.3377	0.0498155	AT4G22140, AT5G64170, AT1G10480, AT3G23240, AT5G24470, AT4G28140, AT4G23750, AT4G24240, AT4G17500, AT5G64810, AT1G49120, AT4G23810, AT2G47260, AT3G42170, AT5G43810, AT4G36920, AT1G80840, AT4G11070, AT2G45660
2	GO:0009636~response to toxic substance	3	1.94805	0.0570048	AT1G02920, AT5G62480, AT2G29420
2	GO:0006749~glutathione metabolic process	3	1.94805	0.0586679	AT1G02920, AT5G62480, AT2G29420
2	GO:0031347~regulation of defense response	3	1.94805	0.0637566	AT3G07780, AT4G23810, AT1G80840
2	GO:0046916~cellular transition metal ion homeostasis	3	1.94805	0.0725523	AT5G03380, AT4G05030, AT2G28660
2	GO:0006355~regulation of transcription, DNA-templated	20	12.987	0.0736826	AT4G22140, AT5G64170, AT1G10480, AT3G23250, AT3G23240, AT5G24470, AT4G28140, AT4G23750, AT5G65790, AT4G24240, AT4G17500, AT5G64810, AT1G49120, AT4G23810, AT3G09230, AT2G47260, AT5G43810, AT4G36920, AT1G80840, AT4G11070
2	GO:0009626~plant-type hypersensitive response	3	1.94805	0.0798534	AT3G01420, AT3G50930, AT3G12500
2	GO:0007275~multicellular organism development	6	3.8961	0.0967411	AT1G10480, AT3G20800, AT1G05160, AT5G51330, AT5G12470, AT5G43810
3	GO:0006351~transcription, DNA-templated	25	15.1515	0.00169993	AT4G25320, AT2G34830, AT4G18170, AT5G63670, AT2G38470, AT1G69170, AT5G07580, AT5G01380, AT5G06710, AT1G08320, AT4G11070, AT1G09530, AT3G56400, AT1G13870, AT5G22250, AT5G24470, AT3G61850, AT1G32330, AT4G24240, AT4G13980, AT4G17500, AT3G12580, AT2G26150, AT2G43970, AT3G50700
3	GO:0009408~response to heat	6	3.63636	0.00463761	AT4G29040, AT3G12580, AT1G32330, AT2G38470, AT2G26150, AT1G21760
3	GO:0009933~meristem structural organization	3	1.81818	0.0064565	AT1G13870, AT5G55540, AT4G29040
3	GO:0006355~regulation of transcription, DNA-templated	25	15.1515	0.00754594	AT4G25320, AT2G34830, AT4G18170, AT2G38470, AT1G69170, AT5G07580, AT1G71260, AT5G01380, AT5G06710, AT1G08320, AT4G11070, AT1G09530, AT4G36650, AT3G56400, AT5G22250, AT5G24470, AT3G61850, AT1G32330, AT4G24240, AT4G13980, AT4G17500, AT3G12580, AT2G26150, AT2G43970, AT3G50700
3	GO:0009793~embryo development ending in seed dormancy	9	5.45455	0.0127621	AT5G02190, AT1G02820, AT4G13940, AT2G34830, AT5G05560, AT5G16750, AT5G19820, AT1G78580, AT2G42560
3	GO:0006396~RNA processing	4	2.42424	0.0295497	AT5G62640, AT3G48830, AT2G43970, AT1G60080
3	GO:0098542~defense response to other organism	3	1.81818	0.0327091	AT4G37360, AT3G23550, AT4G37310
3	GO:0009407~toxin catabolic process	3	1.81818	0.0386418	AT1G17180, AT5G41210, AT3G09270
3	GO:0000467~exonucleolytic trimming to generate mature 3'-end of 5.8S rRNA from tricistronic rRNA transcript (SSU-rRNA, 5.8S rRNA, LSU-rRNA)	2	1.21212	0.0463591	AT1G03360, AT1G60080
3	GO:0071038~nuclear polyadenylation-dependent tRNA catabolic process	2	1.21212	0.0463591	AT1G03360, AT1G60080
3	GO:0071035~nuclear polyadenylation-dependent rRNA catabolic process	2	1.21212	0.0463591	AT1G03360, AT1G60080
3	GO:0043928~exonucleolytic nuclear-transcribed mRNA catabolic process involved in deadenylation-dependent decay	2	1.21212	0.0463591	AT1G03360, AT1G60080
3	GO:0051301~cell division	5	3.0303	0.0605673	AT4G17500, AT5G05560, AT5G16750, AT1G78580, AT3G60190
3	GO:0010200~response to chitin	4	2.42424	0.0613721	AT3G56400, AT4G17500, AT2G38470, AT2G26150
3	GO:0006749~glutathione metabolic process	3	1.81818	0.0658842	AT1G17180, AT5G41210, AT3G09270
3	GO:0034475~U4 snRNA 3'-end processing	2	1.21212	0.0718861	AT1G03360, AT1G60080
3	GO:0034427~nuclear-transcribed mRNA catabolic process, exonucleolytic, 3'-5'	2	1.21212	0.0781612	AT1G03360, AT1G60080
3	GO:0006855~drug transmembrane transport	3	1.81818	0.0813009	AT1G47530, AT3G23550, AT5G52450
3	GO:0006511~ubiquitin-dependent protein catabolic process	5	3.0303	0.0818018	AT4G29040, AT5G05560, AT5G53840, AT2G17020, AT3G24800
3	GO:0009624~response to nematode	3	1.81818	0.0893866	AT5G04770, AT1G59740, AT5G52450

## Sheet: Supplementary Table S4
Supplementary Table S4. List of GO terms in P. hybrida CC category).
Class	Term	Counts	%	P-value	Genes
1	GO:0005886~plasma membrane	27	21.6	0.028337	AT1G66910, AT4G27300, AT5G40450, AT1G34420, AT2G02710, AT5G03380, AT4G12420, AT4G27290, AT3G47110, AT5G15080, AT4G33000, AT1G11330, AT1G11050, AT1G16560, AT2G36460, AT1G55850, AT2G15680, AT1G21270, AT2G19130, AT3G17210, AT1G22880, AT1G77210, AT4G27280, AT3G13910, AT1G03220, AT3G25070, AT2G25680
1	GO:0005834~heterotrimeric G-protein complex	3	2.4	0.0460092	AT1G27840, AT2G46340, AT1G31930
1	GO:0005739~mitochondrion	24	19.2	0.0565887	AT5G25940, AT1G68930, AT1G11290, AT1G63130, AT2G07689, AT2G36460, AT5G08490, AT2G15680, AT1G27840, AT1G03510, AT1G49880, AT2G21660, AT3G60690, AT3G10230, AT5G50175, AT5G39450, AT4G36500, AT5G42610, AT5G39360, AT1G59590, AT2G03380, AT3G11620, AT2G25680, AT3G30775
1	GO:0000784~nuclear chromosome, telomeric region	2	1.6	0.0831847	AT1G49950, AT1G17520
1	GO:0005829~cytosol	17	13.6	0.0877138	AT3G26020, AT5G40450, AT4G35910, AT2G36460, AT4G02340, AT3G20630, AT4G37870, AT3G17210, AT4G12420, AT2G21660, AT1G05805, AT5G05340, AT4G31540, AT1G03220, AT4G39770, AT2G29420, AT4G39520
1	GO:0012505~endomembrane system	3	2.4	0.0881893	AT3G25070, AT2G25680, AT4G27100
3	GO:0005886~plasma membrane	34	20.6061	0.0222852	AT4G15080, AT3G01280, AT1G59740, AT1G61560, AT3G23550, AT1G34300, AT3G57120, AT5G05190, AT5G53160, AT5G59520, AT1G47530, AT5G04770, AT3G16030, AT5G12010, AT5G52450, AT3G20290, AT5G60920, AT2G02370, AT1G76070, AT5G03700, AT3G60190, AT1G34470, AT3G08600, AT5G47530, AT5G24270, AT1G34750, AT2G17220, AT2G17760, AT4G13940, AT5G36970, AT3G12580, AT5G03770, AT1G78000, AT2G26570
3	GO:0005737~cytoplasm	39	23.6364	0.0228566	AT2G31320, AT3G01400, AT3G24800, AT5G53160, AT3G16150, AT5G55540, AT1G01490, AT1G73320, AT1G71000, AT2G32910, AT3G20290, AT4G39120, AT3G09270, AT2G41660, AT1G21760, AT4G13350, AT3G24090, AT3G60190, AT1G13870, AT5G22250, AT5G41210, AT2G31510, AT5G23760, AT5G65860, AT5G24270, AT1G32330, AT2G17020, AT1G60080, AT5G50900, AT4G13980, AT1G17180, AT4G13940, AT4G29040, AT1G03360, AT2G26150, AT3G10300, AT1…
3	GO:0005634~nucleus	75	45.4545	0.0260483	AT5G20540, AT2G31320, AT3G03380, AT2G34830, AT4G18170, AT3G01400, AT5G63670, AT1G28380, AT2G38470, AT5G05190, AT1G69170, AT5G01380, AT1G01490, AT1G28330, AT1G71000, AT5G06710, AT1G08320, AT1G09530, AT3G12810, AT3G56400, AT5G41210, AT1G05370, AT5G16750, AT1G17210, AT5G12920, AT3G17310, AT4G13980, AT4G17500, AT4G29040, AT3G12580, AT5G07610, AT5G38570, AT1G76460, AT2G26150, AT2G02360, AT4G15120, AT3…
3	GO:0016020~membrane	18	10.9091	0.0595315	AT1G34470, AT5G47530, AT4G31940, AT1G59740, AT3G23550, AT1G47530, AT4G37360, AT4G13940, AT4G29040, AT5G04770, AT5G12010, AT2G22170, AT5G52450, AT3G20290, AT3G10960, AT2G41660, AT5G40810, AT4G37310
3	GO:0000177~cytoplasmic exosome (RNase complex)	2	1.21212	0.0786884	AT1G03360, AT1G60080
3	GO:0000176~nuclear exosome (RNase complex)	2	1.21212	0.0959551	AT1G03360, AT1G60080

## Sheet: Supplementary Table S5
Supplementary Table S5. List of GO terms in P. hybrida (MF category).
Class	Term	Counts	%	P-value	Genes
1	GO:0004674~protein serine/threonine kinase activity	10	8	0.0136673	AT1G21270, AT2G19130, AT4G27300, AT1G66910, AT1G11330, AT2G02710, AT1G11050, AT4G27290, AT3G47110, AT5G15080
1	GO:0005516~calmodulin binding	5	4	0.0458364	AT2G19130, AT4G27300, AT2G43040, AT1G11330, AT4G27290
1	GO:0005509~calcium ion binding	5	4	0.0524434	AT1G21270, AT3G18430, AT4G27280, AT2G15680, AT4G33000
1	GO:0004672~protein kinase activity	6	4.8	0.0784253	AT2G19130, AT1G11050, AT4G27290, AT3G25840, AT1G34420, AT2G46340
1	GO:0005524~ATP binding	17	13.6	0.0894219	AT4G27300, AT1G66910, AT1G11330, AT3G24030, AT5G27740, AT1G11050, AT3G25840, AT1G34420, AT1G21270, AT4G37870, AT2G19130, AT2G38040, AT5G10370, AT4G27290, AT3G47110, AT2G46340, AT5G15080
1	GO:0003691~double-stranded telomeric DNA binding	2	1.6	0.0991618	AT1G49950, AT1G17520
2	GO:0043565~sequence-specific DNA binding	11	7.14286	0.0112977	AT5G64810, AT3G23250, AT4G23810, AT3G09230, AT2G47260, AT5G54930, AT4G11070, AT1G80840, AT4G23750, AT5G65790, AT4G24240
2	GO:0003700~transcription factor activity, sequence-specific DNA binding	19	12.3377	0.0235328	AT1G10480, AT3G23250, AT3G23240, AT4G28140, AT4G23750, AT5G65790, AT4G24240, AT4G17500, AT5G64810, AT1G49120, AT1G27660, AT4G23810, AT3G09230, AT2G47260, AT3G42170, AT4G36920, AT1G80840, AT4G11070, AT2G45660
2	GO:0009055~electron carrier activity	5	3.24675	0.0319379	AT5G20230, AT3G11920, AT4G20820, AT4G20840, AT2G15780
2	GO:0016702~oxidoreductase activity, acting on single donors with incorporation of molecular oxygen, incorporation of two atoms of oxygen	2	1.2987	0.0499532	AT3G01420, AT2G42670
2	GO:0004364~glutathione transferase activity	3	1.94805	0.0596324	AT1G02920, AT5G62480, AT2G29420
2	GO:0004714~transmembrane receptor protein tyrosine kinase activity	2	1.2987	0.0680409	AT2G31880, AT1G71830
2	GO:0046914~transition metal ion binding	3	1.94805	0.0773992	AT5G03380, AT4G05030, AT2G28660
3	GO:0043565~sequence-specific DNA binding	12	7.27273	0.00515	AT4G13980, AT3G56400, AT5G01380, AT2G34830, AT4G18170, AT5G06710, AT1G32330, AT1G08320, AT2G38470, AT4G11070, AT2G26150, AT4G24240
3	GO:0015297~antiporter activity	4	2.42424	0.0217708	AT1G47530, AT5G04770, AT3G23550, AT5G52450
3	GO:0003910~DNA ligase (ATP) activity	2	1.21212	0.051636	AT2G31320, AT3G09100
3	GO:0015238~drug transmembrane transporter activity	3	1.81818	0.0545531	AT1G47530, AT3G23550, AT5G52450
3	GO:0003700~transcription factor activity, sequence-specific DNA binding	18	10.9091	0.0575021	AT3G56400, AT2G34830, AT4G18170, AT3G61850, AT1G32330, AT2G38470, AT4G24240, AT4G13980, AT1G69170, AT4G17500, AT5G07580, AT5G01380, AT5G06710, AT1G08320, AT1G09530, AT4G11070, AT2G26150, AT3G50700
3	GO:0004364~glutathione transferase activity	3	1.81818	0.0632899	AT1G17180, AT5G41210, AT3G09270

## Sheet: Supplementary Table S6
Supplemental Table S6. Grafting gene list.
Genes	P. axillaris	P. inflata	At gene ID	Description
PIN1	Peaxi162Scf00003g04923	Peinf101Scf01294g05028	AT1G73590	Auxin efflux carrier family protein
ANAC071	Peaxi162Scf00102g00626	Peinf101Scf03526g02021	AT4G17980	NAC domain containing protein 71
WOX4	Peaxi162Scf00882g00218	Peinf101Scf00149g01007	AT1G46480	WUSCHEL related homeobox 4
PLL1	Peaxi162Scf00102g00634	Peinf101Scf03526g01036	AT2G35350	poltergeist like 1
VND7	Peaxi162Scf00083g00319	Peinf101Scf01964g01035	AT1G71930	vascular related NAC-domain protein 7
OPS	Peaxi162Scf00141g00081	Peinf101Scf08978g00002	AT3G09070	OCTOPUS; polarly localised membrane-associated protein

## Sheet: Supplementary Table S7
Supplementary Table S7. List of GO terms in genes overlapping among grafting of P. hybrida, N. benthamiana and I. nil (BP category).
Class	Term	Count	%	PValue	Genes
Nb-Pa	GO:0052696~flavonoid glucuronidation	5	9.25926	0.000108481	AT2G15490, AT2G36760, AT2G15480, AT5G54060, AT1G22400
Nb-Pa	GO:0008152~metabolic process	6	11.1111	0.000527205	AT2G15490, AT3G63010, AT2G36760, AT2G15480, AT5G54060, AT1G22400
Nb-Pa	GO:0009813~flavonoid biosynthetic process	4	7.40741	0.0040436	AT2G15490, AT2G36760, AT2G15480, AT1G22400
Nb-Pa	GO:0009733~response to auxin	4	7.40741	0.026221	AT3G60690, AT4G32810, AT2G47260, AT4G16780
Nb-In	GO:0009723~response to ethylene	7	11.2903	1.27063e-06	AT1G15520, AT1G05710, AT3G15210, AT5G25350, AT4G02380, AT2G14580, AT3G04720
Nb-In	GO:0006355~regulation of transcription, DNA-templated	14	22.5806	0.00486811	AT1G34370, AT1G62300, AT1G19850, AT5G25160, AT5G25190, AT1G69490, AT3G15210, AT2G22430, AT1G50420, AT2G24260, AT1G01720, AT4G35550, AT5G13080, AT4G37750
Nb-In	GO:0006351~transcription, DNA-templated	13	20.9677	0.00523391	AT1G34370, AT1G62300, AT1G19850, AT5G25190, AT4G36990, AT1G69490, AT3G15210, AT2G22430, AT1G50420, AT1G01720, AT4G35550, AT5G13080, AT4G37750
Nb-In	GO:0010036~response to boron-containing substance	2	3.22581	0.00561418	AT2G47160, AT4G10380
Nb-In	GO:0009813~flavonoid biosynthetic process	4	6.45161	0.00787478	AT5G24530, AT5G07990, AT1G05680, AT4G15550
Nb-In	GO:0008152~metabolic process	5	8.06452	0.0103093	AT1G05680, AT4G15550, AT2G22570, AT3G48690, AT5G62180
Nb-In	GO:0009873~ethylene-activated signaling pathway	4	6.45161	0.0139155	AT1G62300, AT3G15210, AT5G25350, AT5G25190
Nb-In	GO:0046713~borate transport	2	3.22581	0.0139775	AT2G47160, AT4G10380
Nb-In	GO:0009620~response to fungus	3	4.83871	0.0174736	AT5G24530, AT5G42650, AT4G02380
Nb-In	GO:0009611~response to wounding	4	6.45161	0.0184193	AT5G42650, AT4G02380, AT1G01720, AT2G14580
Nb-In	GO:0080027~response to herbivore	2	3.22581	0.0277634	AT2G14580, AT3G04720
Nb-In	GO:0009835~fruit ripening	2	3.22581	0.035944	AT5G65380, AT1G69490
Nb-In	GO:0010105~negative regulation of ethylene-activated signaling pathway	2	3.22581	0.0467465	AT3G15210, AT5G25350
Nb-In	GO:0045892~negative regulation of transcription, DNA-templated	3	4.83871	0.0545904	AT4G36990, AT1G62300, AT3G15210
Nb-In	GO:0009056~catabolic process	2	3.22581	0.062728	AT3G48690, AT5G62180
Nb-In	GO:0009814~defense response, incompatible interaction	2	3.22581	0.0679966	AT3G46530, AT2G14580
Nb-In	GO:0009751~response to salicylic acid	3	4.83871	0.0704716	AT1G15520, AT5G24530, AT2G14580
Nb-In	GO:0009753~response to jasmonic acid	3	4.83871	0.071262	AT1G15520, AT5G42650, AT2G14580
Nb-In	GO:0042631~cellular response to water deprivation	2	3.22581	0.0732361	AT4G02380, AT1G05680
Nb-In	GO:0010305~leaf vascular tissue pattern formation	2	3.22581	0.0784467	AT1G19850, AT5G46700
Nb-In	GO:0002229~defense response to oomycetes	2	3.22581	0.0913478	AT1G15520, AT5G24530
Pa-In	GO:0006468~protein phosphorylation	10	17.8571	0.000143796	AT2G31880, AT1G11050, AT4G27290, AT4G08850, AT1G76360, AT1G34300, AT1G34420, AT2G17220, AT2G23450, AT3G25070
Pa-In	GO:0010200~response to chitin	5	8.92857	0.000253579	AT3G45640, AT3G23250, AT4G23810, AT2G38470, AT1G80840
Pa-In	GO:0009816~defense response to bacterium, incompatible interaction	3	5.35714	0.00469291	AT4G23810, AT2G40000, AT3G25070
Pa-In	GO:0009751~response to salicylic acid	4	7.14286	0.00557074	AT4G23810, AT2G40000, AT1G80840, AT2G29420
Pa-In	GO:0010120~camalexin biosynthetic process	2	3.57143	0.0230084	AT3G45640, AT2G38470
Pa-In	GO:0006970~response to osmotic stress	3	5.35714	0.0326716	AT3G45640, AT3G12630, AT2G38470
Pa-In	GO:0002237~response to molecule of bacterial origin	2	3.57143	0.0432733	AT1G80840, AT3G25070
Pa-In	GO:0009408~response to heat	3	5.35714	0.05329	AT4G25200, AT5G45710, AT2G38470
Pa-In	GO:0010183~pollen tube guidance	2	3.57143	0.0696556	AT3G45640, AT4G08850
Pa-In	GO:0048544~recognition of pollen	2	3.57143	0.0868476	AT4G27290, AT1G34300
Nb-Pa-In	GO:0006952~defense response	5	26.3158	0.00205116	AT4G17500, AT2G34930, AT3G23240, AT1G70520, AT1G05010
Nb-Pa-In	GO:0009873~ethylene-activated signaling pathway	3	15.7895	0.0102203	AT4G17500, AT5G61600, AT3G23240
Nb-Pa-In	GO:0001944~vasculature development	2	10.5263	0.0222611	AT4G17500, AT5G61600
Nb-Pa-In	GO:0006351~transcription, DNA-templated	5	26.3158	0.0723993	AT4G17500, AT5G61600, AT4G18170, AT3G23240, AT4G24240

## Sheet: Supplementary Table S8
Supplementary Table S8. List of GO terms in genes overlapping among grafting of P. hybrida, N. benthamiana and I. nil (CC category).
Class	Term	Count	%	PValue	Genes
Nb-Pa	GO:0043231~intracellular membrane-bounded organelle	5	9.25926	0.000473402	AT2G15490, AT2G36760, AT2G15480, AT5G54060, AT1G22400
Nb-Pa	GO:0005886~plasma membrane	13	24.0741	0.0485254	AT5G20230, AT1G59740, AT2G15760, AT5G26340, AT4G18910, AT5G59520, AT2G02710, AT1G22880, AT5G53130, AT1G54200, AT1G76070, AT2G26570, AT1G75170
Nb-In	GO:0016328~lateral plasma membrane	2	3.22581	0.00966827	AT2G47160, AT4G10380
Nb-In	GO:0005886~plasma membrane	15	24.1935	0.0569844	AT1G15400, AT5G25930, AT5G65380, AT1G15520, AT5G40780, AT5G07050, AT2G33580, AT1G64080, AT1G22280, AT3G46530, AT2G01340, AT2G47160, AT1G22710, AT5G46700, AT4G10380
Nb-In	GO:0005634~nucleus	31	50	0.0669387	AT1G15400, AT5G25350, AT1G72510, AT5G66440, AT5G62180, AT5G25190, AT4G36990, AT1G69490, AT1G05710, AT5G62865, AT1G50420, AT2G24260, AT2G21470, AT5G13080, AT1G34370, AT1G62300, AT5G18130, AT1G19850, AT1G64080, AT5G25160, AT3G15210, AT2G22430, AT5G55530, AT1G22280, AT3G46530, AT2G22570, AT1G01720, AT3G48690, AT4G35550, AT1G09920, AT4G37750
Nb-In	GO:0016020~membrane	9	14.5161	0.0677717	AT5G25930, AT5G65380, AT5G40780, AT5G07990, AT5G42650, AT1G22710, AT1G19850, AT5G07050, AT4G10380
Pa-In	GO:0005886~plasma membrane	21	37.5	8.11402e-06	AT2G31880, AT3G29000, AT1G11050, AT4G08850, AT1G34300, AT1G55850, AT1G34420, AT2G17220, AT1G47670, AT3G13380, AT3G16030, AT4G27280, AT4G20840, AT3G11590, AT4G27290, AT5G36970, AT2G26530, AT5G60920, AT2G23450, AT3G25070, AT3G17700

## Sheet: Supplementary Table S9
Supplementary Table S9. List of GO terms in genes overlapping among grafting of P. hybrida, N. benthamiana and I. nil (MF category).
Class	Term	Count	%	PValue	Genes
Nb-Pa	GO:0080044~quercetin 7-O-glucosyltransferase activity	5	9.25926	6.0033e-05	AT2G15490, AT2G36760, AT2G15480, AT5G54060, AT1G22400
Nb-Pa	GO:0080043~quercetin 3-O-glucosyltransferase activity	5	9.25926	6.46221e-05	AT2G15490, AT2G36760, AT2G15480, AT5G54060, AT1G22400
Nb-Pa	GO:0016758~transferase activity, transferring hexosyl groups	5	9.25926	0.000334904	AT2G15490, AT2G36760, AT2G15480, AT5G54060, AT1G22400
Nb-Pa	GO:0008194~UDP-glycosyltransferase activity	4	7.40741	0.00112897	AT2G15490, AT2G36760, AT2G15480, AT1G22400
Nb-Pa	GO:0016757~transferase activity, transferring glycosyl groups	6	11.1111	0.00322985	AT5G59520, AT2G15490, AT2G36760, AT2G15480, AT5G54060, AT1G22400
Nb-Pa	GO:0102360~daphnetin 3-O-glucosyltransferase activity	2	3.7037	0.0201815	AT2G15490, AT2G15480
Nb-Pa	GO:0047893~flavonol 3-O-glucosyltransferase activity	2	3.7037	0.0221777	AT2G15490, AT2G15480
Nb-Pa	GO:0016705~oxidoreductase activity, acting on paired donors, with incorporation or reduction of molecular oxygen	3	5.55556	0.0364387	AT3G14690, AT3G50660, AT4G31940
Nb-Pa	GO:0035251~UDP-glucosyltransferase activity	2	3.7037	0.0477712	AT2G15490, AT2G15480
Nb-Pa	GO:0004553~hydrolase activity, hydrolyzing O-glycosyl compounds	3	5.55556	0.0905113	AT1G02850, AT1G22880, AT4G16260
Nb-In	GO:0003700~transcription factor activity, sequence-specific DNA binding	16	25.8065	1.56226e-05	AT1G34370, AT1G62300, AT1G19850, AT5G25160, AT5G25190, AT4G36990, AT1G69490, AT1G05710, AT3G15210, AT2G22430, AT1G50420, AT2G24260, AT1G01720, AT4G35550, AT5G13080, AT4G37750
Nb-In	GO:0001046~core promoter sequence-specific DNA binding	3	4.83871	0.00456526	AT1G05710, AT2G24260, AT5G13080
Nb-In	GO:0043565~sequence-specific DNA binding	7	11.2903	0.0076034	AT4G36990, AT1G62300, AT3G15210, AT1G50420, AT2G22430, AT5G13080, AT4G37750
Nb-In	GO:0046715~borate transmembrane transporter activity	2	3.22581	0.0128674	AT2G47160, AT4G10380
Nb-In	GO:0044212~transcription regulatory region DNA binding	4	6.45161	0.0493141	AT1G62300, AT1G19850, AT5G25160, AT5G13080
Nb-In	GO:0008061~chitin binding	2	3.22581	0.060302	AT2G33580, AT3G04720
Nb-In	GO:0004497~monooxygenase activity	3	4.83871	0.0737449	AT4G38540, AT5G07990, AT5G42650
Nb-In	GO:0003677~DNA binding	10	16.129	0.076313	AT4G36990, AT1G69490, AT3G15210, AT2G22430, AT2G24260, AT1G19850, AT1G01720, AT5G25190, AT4G35550, AT4G37750
Pa-In	GO:0004674~protein serine/threonine kinase activity	11	19.6429	4.15917e-06	AT3G13380, AT2G31880, AT3G16030, AT1G11050, AT4G27290, AT4G08850, AT1G76360, AT1G34300, AT2G17220, AT2G23450, AT1G12970
Pa-In	GO:0016301~kinase activity	9	16.0714	0.00117047	AT2G31880, AT3G45640, AT3G16030, AT1G11050, AT4G08850, AT1G76360, AT1G34300, AT2G17220, AT2G23450
Pa-In	GO:0005524~ATP binding	12	21.4286	0.00755811	AT3G13380, AT2G31880, AT3G45640, AT3G16030, AT1G11050, AT4G27290, AT4G08850, AT1G76360, AT1G34300, AT1G34420, AT2G17220, AT2G23450
Pa-In	GO:0043565~sequence-specific DNA binding	6	10.7143	0.0127628	AT5G64810, AT3G23250, AT4G23810, AT5G45710, AT2G38470, AT1G80840
Pa-In	GO:0030246~carbohydrate binding	4	7.14286	0.0153901	AT3G16030, AT4G27290, AT1G34300, AT3G24090
Pa-In	GO:0004672~protein kinase activity	5	8.92857	0.0177056	AT3G13380, AT3G45640, AT1G11050, AT4G27290, AT1G34420
Pa-In	GO:0005516~calmodulin binding	4	7.14286	0.0213002	AT3G16030, AT4G27290, AT1G34300, AT3G17700
Pa-In	GO:0004714~transmembrane receptor protein tyrosine kinase activity	2	3.57143	0.0227709	AT3G13380, AT2G31880
Pa-In	GO:0035251~UDP-glucosyltransferase activity	2	3.57143	0.0490314	AT4G14090, AT4G34135
Pa-In	GO:0005515~protein binding	8	14.2857	0.0962133	AT4G25320, AT5G64810, AT3G45640, AT4G23810, AT4G08850, AT2G38470, AT1G80840, AT3G25070
Nb-Pa-In	GO:0003700~transcription factor activity, sequence-specific DNA binding	5	26.3158	0.0459987	AT4G17500, AT5G61600, AT4G18170, AT3G23240, AT4G24240

[truncated: 1 more sheets: Supplementary Table S10]
